# Supplementary material for: GWAS Discovery of Candidate Genes for Yield-Related Traits in Peanut and Support from Earlier QTL Mapping Studies
Source: Genes (Basel). 2019 Oct 12;10(10):803. doi: 10.3390/genes10100803 (PMC6826990; doi:10.3390/genes10100803)
Supplement: Supplementary file 1 [file genes-10-00803-s001.zip]

Archive with 9 entries (9 files):
- Figure S1.png
- Figure S2.png
- Figure S3.png
- Table S1.xlsx
- Table S2-S5.docx
- Table S6.xlsx
- Table S7.xlsx
- Table S8.xlsx
- Table S9.xlsx
