# Supplementary material for: GWAS Discovery of Candidate Genes for Yield-Related Traits in Peanut and Support from Earlier QTL Mapping Studies
Source: Genes (Basel). 2019 Oct 12;10(10):803. doi: 10.3390/genes10100803 (PMC6826990; doi:10.3390/genes10100803)
Supplement: Supplementary file 1 [file genes-10-00803-s001.zip › Table S1.xlsx]

## Sheet: Sheet1
Table S1. Basic information on the 195 studied peanut accessions
No.	National code no.	Germplasm no.	Botanical variety (var.)	Source	N (°)	E (°)
1	zh.h0858	SD11_27	hypogaea	Shandong, Laixi	36.86	120.53
2	zh.h2405	SD11_45	hypogaea	Shandong, Wendeng	37.2	122.05
3	zh.h0949	SD11_34	hypogaea	Shandong, Mouping	37.38	121.59
4	zh.h0764	SD11_23	hypogaea	Shandong, Kunyu	36.1	118.53
5	zh.h2464	HeN11_10	hypogaea	Henan, Puyang	35.71	114.98
6	zh.h2591	HuN12_74	hypogaea	Hunan, Shaodong	27.25	111.73
7	zh.h0861	SD11_28	hypogaea	Shandong, Linyi	37.2	116.86
8	zh.h2406	SD11_46	hypogaea	Shandong, Wendeng	37.2	122.05
9	zh.h5034	HuB12_66	hypogaea	Hubei, Shayang	31.21	112.41
10	zh.h5327	SD11_52	hypogaea	Shandong, Laixi	36.86	120.53
11	zh.h0977	SD11_35	hypogaea	Shandong, Wenshang	35.71	116.49
12	zh.h2462	HeN11_9	hypogaea	Henan, Puyang	35.71	114.98
13	zh.h2702	LN16_158	hypogaea	Liaoning, Jinzhou	41.13	121.15
14	zh.h1374	XJ17_168	hypogaea	Xinjiang, Tuokexun	42.77	88.63
15	zh.h0930	SD11_32	hypogaea	Shandong, Laiwu	36.19	117.67
16	zh.h2604	GD13_113	hypogaea	Guangdong, Yingde	24.17	113.38
17	zh.h5020	CQ12_62	hypogaea	Chongqing, Baitao town	29.55	107.49
18	zh.h2618	GD13_114	hypogaea	Guangdong, Huiyang	23.09	114.4
19	zh.h2608	GD14_150	hypogaea	Guangdong, Fengshun	23.73	116.1
20	zh.h5075	ZJ12_95	hypogaea	Zhejiang, Xiangshan	29.48	121.8
21	zh.h2665	GD13_115	hypogaea	Guangdong, Lianjiang	21.63	110.27
22	zh.h2683	GZ14_146	hypogaea	Guizhou, Kaili	26.63	107.94
23	zh.h0868	SD11_29	hypogaea	Shandong, Qixia	37.28	120.83
24	zh.h2671	GD13_106	hypogaea	Guangdong, Qingyuan	23.7	113.01
25	zh.h1324	GX14_143	hypogaea	Guangxi, Quanzhou	25.96	111.06
26	zh.h1315	FJ13_100	hypogaea	Fujian, Pingtan	25.51	119.78
27	zh.h2682	GZ14_148	hypogaea	Guizhou, Cengong	27.41	108.7
28	zh.h2508	SC12_91	hypogaea	Sichuan, Nanxi	28.87	104.96
29	zh.h5065	Anh12_61	hypogaea	Anhui,Laian	32.44	118.44
30	zh.h2654	GD13_120	hypogaea	Guangdong, Wongyuan	24.36	114.13
31	zh.h1306	JX12_81	hypogaea	Jiangxi, Yugan	28.7	116.69
32	zh.h2621	GD13_121	hypogaea	Guangdong, Huiyang	23.09	114.4
33	zh.h2603	GD13_122	hypogaea	Guangdong, Yunan	23.23	111.51
34	zh.h1045	HeN11_5	hypogaea	Henan, Qi county	34.56	114.77
35	zh.h2562	Anh12_58	hypogaea	Anhui, Susong	30.15	116.13
36	zh.h2652	GD13_109	hypogaea	Guangdong, Fanyu	22.95	113.36
37	zh.h2425	SD11_48	hypogaea	Shandong, Jiaxiang	35.41	116.34
38	zh.h2651	GD13_124	hypogaea	Guangdong, Yingde	24.17	113.38
39	zh.h0875	SD11_30	hypogaea	Shandong, Weihai	37.5	122.1
40	zh.h0998	SD11_37	hypogaea	Shandong, Wulian	35.74	119.2
41	zh.h2664	GD13_125	hypogaea	Guangdong, Nanxiong	25.14	114.33
42	zh.h2483	SC12_90	hypogaea	Sichuan, Nanchong	30.8	106.11
43	zh.h1075	HeN12_65	hypogaea	Henan, Nanyang	33.01	112.53
44	zh.h2461	HeN11_8	hypogaea	Henan, Changyuan	35.19	114.67
45	zh.h1388	LN16_159	hypogaea	Liaoning, Xingcheng	40.63	120.68
46	zh.h5030	SC12_83	hypogaea	Sichuan, Weiyuan	29.57	104.7
47	zh.h2426	SD11_49	hypogaea	Shandong, Yinan	35.54	118.47
48	zh.h2477	HeN11_13	hypogaea	Henan, Kaifeng	34.79	114.35
49	zh.h0680	BJ11_2	hypogaea	Beijing	39.54	116.23
50	zh.h5060	Anh12_55	hypogaea	Anhui,Yuexi	30.84	116.36
51	zh.h2561	Anh12_56	hypogaea	Anhui,Qianshan	30.62	116.53
52	zh.h2413	SD11_53	hypogaea	Shandong, Yinan	35.54	118.47
53	zh.h0719	HeB11_4	hypogaea	Hebei,Wuyi	37.83	115.94
54	zh.h2456	HeN11_7	hypogaea	Henan, Zhengzhou	34.76	113.65
55	zh.h2499	SC12_84	hypogaea	Sichuan, Nanjiang	32.36	106.83
56	zh.h2404	SD11_44	hypogaea	Shandong, Fushan	37.49	121.27
57	zh.h2466	HeN11_11	hypogaea	Henan, Jiyuan	35.08	112.57
58	zh.h2410	SD11_47	hypogaea	Shandong, Zibo	36.78	118.05
59	zh.h1331	GX13_126	hypogaea	Guangxi, Liucheng	24.67	109.24
60	zh.h0934	SD11_33	hypogaea	Shandong, Xiajin	36.95	115.59
61	zh.h2550	HuB12_68	hypogaea	Hubei, Luotian	30.93	115.48
62	zh.h2609	HaiN13_138	hypogaea	Hainan, Qiongshan	19.98	110.33
63	zh.h2475	HeN11_12	hypogaea	Henan, Yongcheng	33.94	116.37
64	zh.h0856	SD11_26	hypogaea	Shandong, Laixi	36.86	120.53
65	zh.h0844	SD11_24	hypogaea	Shandong, Liaocheng	36.45	115.97
66	zh.h0980	SD11_36	hypogaea	Shandong, Cangshan	34.84	118.03
67	zh.h1001	SD11_38	hypogaea	Shandong, Tengcounty	35.09	117.17
68	zh.h0853	SD11_25	hypogaea	Shandong, Yanzishan	36.66	117.01
69	zh.h0897	SD11_31	hypogaea	Shandong, Jiaonan	35.88	119.97
70	zh.h5031	SC12_88	hypogaea	Sichuan, Weiyuan	30.37	102.9
71	zh.h2637	GD13_111	hypogaea	Guangdong, Dianbai	21.52	110.99
72	zh.h0636	GX44_142	hirsuta	Guangxi, Lingyun	24.35	106.55
73	zh.h4911	SC42_92	hirsuta	Sichuan, Nanchong	30.8	106.11
74	zh.h0577	JS42_78	hirsuta	Jiangsu, Haimen	31.89	121.15
75	zh.h2330	GX44_144	hirsuta	Guangxi, Quanzhou	25.96	111.06
76	zh.h2360	GX43_128	hirsuta	Guangxi, Luzhai	24.49	109.74
77	zh.h2231	SC42_86	hirsuta	Sichuan, Nanchong	30.8	106.11
78	zh.h2250	SC42_82	hirsuta	Sichuan, Nanchong	30.8	106.11
79	zh.h0537	SD41_21	hirsuta	Shandong, Juye	35.38	116.08
80	zh.h2387	GD43_123	hirsuta	Guangdong, Yingde	24.17	113.38
81	zh.h0540	SD41_22	hirsuta	Shandong, Qixia	37.28	120.83
82	zh.h0531	SD41_20	hirsuta	Shandong, Teng county	35.09	117.17
83	zh.h0608	JX42_80	hirsuta	Jiangxi, Wan'an	26.47	114.77
84	zh.h2380	GD43_118	hirsuta	Guangdong, Nanxiong	25.14	114.33
85	zh.h2378	GD43_119	hirsuta	Guangdong, Boluo	23.18	114.28
86	zh.h0678	XJ47_169	hirsuta	Xinjiang, Tuokexun	42.77	88.63
87	zh.h2224	SC42_87	hirsuta	Sichuan, Nanchong	30.8	106.11
88	zh.h2292	ZJ42_96	hirsuta	Zhejiang, Cixi	30.18	121.23
89	zh.h4923	HuN44_151	hirsuta	Hunan, Sangzhi	29.38	110.16
90	zh.h2376	GD43_110	hirsuta	Guangdong, Huiyang	23.09	114.4
91	zh.h2294	HuN42_77	hirsuta	Hunan, Changsha	28.21	112.93
92	zh.h2258	SC42_89	hirsuta	Sichuan, Yilong	31.52	106.38
93	zh.h2208	SD41_43	hirsuta	Shandong, Juye	35.38	116.08
94	zh.h2248	CQ42_63	hirsuta	Chongqing, Jiangjin	29.04	106.27
95	zh.h2374	GD43_116	hirsuta	Guangdong, Huiyang	23.09	114.4
96	zh.h2152	GZ44_147	vulgaris	Guizhou, Huishui	25.97	106.71
97	zh.h0127	Anh22_59	vulgaris	Anhui, Chuxian	32.33	118.31
98	zh.h0436	GX23_132	vulgaris	Guangxi, Yongning	22.74	108.49
99	zh.h2056	FJ23_103	vulgaris	Fujian, Hui'an	25.04	118.78
100	zh.h2045	FJ23_101	vulgaris	Fujian, Jinjiang	24.82	118.57
101	zh.h0062	SD21_18	vulgaris	Shandong, Junan	35.17	118.83
102	zh.h2006	GD23_107	vulgaris	Guangdong, Guangzhou	23.16	113.23
103	zh.h1771	HuB22_69	vulgaris	Hubei, Yangxin	29.83	115.14
104	zh.h1961	GD23_108	vulgaris	Guangdong, Chenghai	23.48	116.8
105	zh.h0490	YN24_153	vulgaris	Yunnan, Mengzi	23.36	103.41
106	zh.h1649	SD21_42	vulgaris	Shandong, Laixi	36.86	120.53
107	zh.h1843	HuN22_75	vulgaris	Hunan, Chaling	26.79	113.54
108	zh.h4795	GD23_112	vulgaris	Guangdong, Zhongshan	22.52	113.38
109	zh.h2076	GX23_130	vulgaris	Guangxi, Nanning	22.84	108.33
110	zh.h4749	JX23_139	vulgaris	Jiangxi, Ganzhou	25.85	114.92
111	zh.h2176	LN26_164	vulgaris	Liaoning, Shenyang	41.8	123.38
112	zh.h2105	GX23_133	vulgaris	Guangxi, Nanning	22.84	108.33
113	zh.h0477	GX23_131	vulgaris	Guangxi, Lingshan	22.44	109.29
114	zh.h2069	GX23_134	vulgaris	Guangxi, Shangsi	22.05	107.9
115	zh.h1830	HuN22_76	vulgaris	Hunan, Anhua	28.38	111.2
116	zh.h0500	GZ24_145	vulgaris	Guizhou, Xingyi	25.07	104.86
117	zh.h0378	FJ23_104	vulgaris	Fujian,Yongding	24.76	116.81
118	zh.h1934	GD23_117	vulgaris	Guangdong, Conghua	23.57	113.55
119	zh.h0519	LN26_166	vulgaris	Liaoning, Fuxin	420.1	121.65
120	zh.h0125	Anh21_1	vulgaris	Anhui,Woyang	33.49	116.21
121	zh.h0525	LN26_161	vulgaris	Liaoning, Jinzhou	41.13	121.15
122	zh.h4756	JX23_141	vulgaris	Jiangxi, Ganzhou	25.85	114.92
123	zh.h4754	JX23_140	vulgaris	Jiangxi, Ganzhou	25.85	114.92
124	zh.h4701	Anh22_60	vulgaris	Anhui, Wangjiang	30.12	116.69
125	zh.h0162	JX22_79	vulgaris	Jiangxi, Yugan	28.7	116.69
126	zh.h4820	LN26_160	vulgaris	Liaoning, Jinzhou	41.13	121.15
127	zh.h1683	HeN21_6	vulgaris	Henan, Huangchuan	32.13	115.04
128	zh.h0074	SD21_19	vulgaris	Shandong, Leling	37.74	117.22
129	zh.h1777	HuB22_71	vulgaris	Hubei, Dawu	31.56	114.09
130	zh.h1689	SC22_93	vulgaris	Sichuan, Qingchuan	32.59	105.21
131	zh.h1714	SC22_85	vulgaris	Sichuan, Nanchong	30.8	106.11
132	zh.h4716	ZJ22_94	vulgaris	Zhejiang, Huangyan	28.64	121.15
133	zh.h0099	JS21_14	vulgaris	Jiangsu, Ganyu	34.83	119.11
134	zh.h0481	GX23_129	vulgaris	Guangxi, Nanning	22.84	108.33
135	zh.h4779	GD23_105	vulgaris	Guangdong, Shantou	23.39	116.69
136	zh.h2177	LN26_162	vulgaris	Liaoning, Fu county	39.63	121.97
137	zh.h2100	GX23_127	vulgaris	Guangxi, Nanning	22.84	108.33
138	zh.h1816	Anh22_57	vulgaris	Anhui,JinZhai	31.67	115.87
139	zh.h0417	GX23_135	vulgaris	Guangxi, Xiangzhou	23.98	109.7
140	zh.h0441	GX23_136	vulgaris	Guangxi, Fusui	22.65	107.92
141	zh.h2044	FJ23_99	vulgaris	Fujian, Zhangpu	24.12	117.61
142	zh.h1797	HuB22_70	vulgaris	Hubei, Wuhan	30.52	114.31
143	zh.h4681	HuB22_73	vulgaris	Hubei, Badong	30.83	110.3
144	zh.h2160	GZ24_149	vulgaris	Guizhou, Suiyang	27.95	107.19
145	zh.h1672	SX25_156	vulgaris	Shanxi, Lin county	37.95	110.95
146	zh.h4673	HuB22_72	vulgaris	Hubei, Zigui	30.9	110.68
147	zh.h1602	LN36_163	fastigiata	Liaoning, Liaozhong	41.52	122.7
148	zh.h0008	SD31_16	fastigiata	Shandong, Penglai	37.8	120.75
149	zh.h1585	SX31_54	fastigiata	Shanxi, Hongtong	36.25	111.68
150	zh.h0003	HeB31_3	fastigiata	Hebei, Funing	40.01	119.4
151	zh.h0042	LN36_165	fastigiata	Liaoning, Faku	42.52	123.37
152	zh.h1590	ZJ32_97	fastigiata	Zhejiang, Yongjia	28.34	120.67
153	zh.h4431	SD31_51	fastigiata	Shandong, Laixi	36.86	120.53
154	zh.h1597	YN34_153	fastigiata	Yunnan, Mengzi	23.36	103.41
155	zh.h0041	LN36_167	fastigiata	Liaoning, Xinbin	41.72	125.02
156	zh.h0033	FJ33_102	fastigiata	Fujian, Longyan	25.12	117.01
157	zh.h0102	GX32_64	fastigiata	Guangxi, Du'an	23.94	108.09
158	zh.h1591	ZJ32_98	fastigiata	Zhejiang, Putuo	29.97	122.3
159	zh.h1596	GX33_137	fastigiata	Guangxi, Du'an	23.94	108.09
160	zh.h0024	SD31_17	fastigiata	Shandong, Jimo	36.38	120.45
161	zh.h1416	HuB52_67	irregular	Hubei, Wuhan	30.52	114.31
162	zh.h5365	SX55_155	irregular	Shanxi, Taiyuan	37.87	112.53
163	zh.h1411	JS51_15	irregular	Jiangsu, Xuzhou	34.26	117.2
164	zh.h2764	SD51_50	irregular	Shandong, Laixi	36.86	120.53
165	zh.h1401	SD51_41	irregular	Shandong, Laixi	36.86	120.53
166	zh.h1395	SD51_39	irregular	Shandong, Laixi	36.86	120.53
167	zh.h5399	SX55_154	irregular	Shanxi, Taiyuan	37.87	112.53
168	zh.h1399	SD51_40	irregular	Shandong, Laixi	36.86	120.53
169	zh.h5376	SX55_157	irregular	Shanxi, Taiyuan	37.87	112.53
170	unknown	D1_121	hypogaea	Shandong, Laixi	unknown	unknown
171	unknown	D3_085	hypogaea	Shandong, Laixi	unknown	unknown
172	unknown	XD3_103	hypogaea	Shandong peanut research institute	unknown	unknown
173	unknown	KD2_036	hypogaea	Shandong peanut research institute	unknown	unknown
174	unknown	XD2_040	hypogaea	Shandong peanut research institute	unknown	unknown
175	unknown	ZYKD2_057	hypogaea	Shandong peanut research institute	unknown	unknown
176	unknown	ZYKD1_097	hypogaea	Shandong peanut research institute	unknown	unknown
177	unknown	ZYKD1_095	hypogaea	Shandong peanut research institute	unknown	unknown
178	unknown	KD2_005	hypogaea	Shandong peanut research institute	unknown	unknown
179	unknown	XD1_038	hypogaea	Shandong peanut research institute	unknown	unknown
180	unknown	XD3_092	hypogaea	Shandong peanut research institute	unknown	unknown
181	unknown	XC020	hirsuta	Shandong peanut research institute	unknown	unknown
182	unknown	XC130	hirsuta	Shandong peanut research institute	unknown	unknown
183	unknown	XC039	hirsuta	Shandong peanut research institute	unknown	unknown
184	unknown	KC013	hirsuta	Shandong peanut research institute	unknown	unknown
185	unknown	ZYXC069	hirsuta	Shandong peanut research institute	unknown	unknown
186	unknown	XC042	hirsuta	Shandong peanut research institute	unknown	unknown
187	unknown	KA088	fastigiata	Shandong peanut research institute	unknown	unknown
188	unknown	A020	fastigiata	Shandong peanut research institute	unknown	unknown
189	unknown	KA074	fastigiata	Shandong peanut research institute	unknown	unknown
190	unknown	KA085	fastigiata	Shandong peanut research institute	unknown	unknown
191	unknown	XB190	vulgaris	Shandong peanut research institute	unknown	unknown
192	unknown	XB022	vulgaris	Shandong peanut research institute	unknown	unknown
193	unknown	B3_090	vulgaris	Shandong peanut research institute	unknown	unknown
194	unknown	KB019	vulgaris	Shandong peanut research institute	unknown	unknown
195	unknown	XB025	vulgaris	Shandong peanut research institute	unknown	unknown
