# Supplementary material for: GWAS Discovery of Candidate Genes for Yield-Related Traits in Peanut and Support from Earlier QTL Mapping Studies
Source: Genes (Basel). 2019 Oct 12;10(10):803. doi: 10.3390/genes10100803 (PMC6826990; doi:10.3390/genes10100803)
Supplement: Supplementary file 1 [file genes-10-00803-s001.zip › Table S6.xlsx]

## Sheet: Peak SNPs
Table S6. The peak SNPs that are associated with the yield-related traits PBP, PW, SW and YP under the respective best model for each traits.
SNP	CHR	BP	P-value	R2	Gene annotated within the 200kb genome region that is centred on the peak SNP
PBP
rs99	Arahy.01	37027924	7.249e-06	0.240598	arahy.ZYJ1QA;arahy.P458TM;arahy.IH6GFC;arahy.IYZ7RL;arahy.PS7EZR;
rs198	Arahy.01	65826502	9.11507e-06	0.212282	arahy.T8J8BP;arahy.QU8SEY;arahy.WN69VX;arahy.X2NI08;arahy.X5PJ61;arahy.E2JJBF;arahy.BL252W;arahy.RH74DG;
rs2264	Arahy.05	11261334	2.91381e-06	0.221139	arahy.UG587Y;arahy.UN8RND;arahy.TCBQ1E;
rs2268	Arahy.05	12116801	2.22555e-06	0.231212	arahy.V913IW;arahy.5Y5RJ5;arahy.6JS337;arahy.D13Q5Z;arahy.4T0CVS;arahy.8X9LLP;arahy.SJ3Y3C;arahy.Z10JK5;arahy.XS4H76;
rs2378	Arahy.05	34323611	3.04115e-06	0.189833	arahy.6N19J2;arahy.6V1TUE;arahy.F4E2J3;arahy.T8Z3VA;arahy.IQSG10;arahy.Y2H103;arahy.TJ4W53;arahy.M6019J;arahy.IRCK44;arahy.68XE9M;arahy.MAU41V;arahy.RINP63;arahy.P9NGCZ;
rs2408	Arahy.05	42500765	9.6351e-06	0.188942	arahy.P2LXFR;arahy.YK7683;arahy.38KRW2;arahy.D8GR1P;arahy.FM55WC;arahy.0SN27X;arahy.7NAI3S;arahy.4E2B06;
rs2418	Arahy.05	43597045	8.66259e-07	0.215912	**
rs2436	Arahy.05	46112243	4.93381e-06	0.221058	arahy.9696U1;
rs2446	Arahy.05	47818998	7.28658e-06	0.207015	arahy.5S4EZI;
rs2479	Arahy.05	51658890	1.02519e-06	0.217215	**
rs2488	Arahy.05	52969449	3.00882e-06	0.224525	**
rs2500	Arahy.05	54266788	1.38122e-06	0.20696	arahy.71GWZM;arahy.T4811Q;
rs2543	Arahy.05	60312729	8.57077e-06	0.21578	**
rs2560	Arahy.05	63009987	3.02203e-06	0.200358	arahy.A6MV6T;
rs2613	Arahy.05	67499933	2.05809e-06	0.226431	**
rs2639	Arahy.05	70800888	2.87468e-07	0.250044	arahy.1NMA8N;arahy.J02DSU;
rs2667	Arahy.05	74409813	1.31961e-06	0.217247	**
rs2671	Arahy.05	74740190	9.6707e-06	0.209936	**
rs2673	Arahy.05	74810139	3.97987e-06	0.230315	**
rs2675	Arahy.05	75058945	3.89616e-06	0.216689	arahy.V7ESBJ;arahy.7FT54I;arahy.D7MP66;
rs2725	Arahy.05	82267261	4.57028e-07	0.229612	arahy.AVNN4W;arahy.NM6FQB;arahy.LH3A9J;
rs2753	Arahy.05	84733225	5.81008e-06	0.226252	**
rs3434	Arahy.06	96317379	1.70829e-06	0.264567	**
rs6606	Arahy.12	107268183	7.43787e-06	0.176313	arahy.W2J7UU;arahy.2B4GQV;arahy.0U86FS;arahy.VM3I7I;arahy.BI5KXL;arahy.S2P6Y8;arahy.EER8WF;arahy.VY970J;arahy.XHAQ77;arahy.704H70;arahy.QIZ0QD;arahy.U7PVTP;
rs6635	Arahy.12	116864928	8.9556e-06	0.234481	arahy.R2NPVK;arahy.QWV34J;arahy.YQ76T0;arahy.IWY5CJ;arahy.72AI1G;arahy.MDF8X4;arahy.SITW69;arahy.2Y1E96;arahy.B6YU9A;arahy.MDY4BQ;arahy.ZE2ILJ;
rs11611	Arahy.19	980031	5.49905e-06	0.185763	arahy.S0Y3D4;arahy.L7UR79;arahy.NR23UA;arahy.J2ILTU;arahy.JW8Z9M;arahy.1107QD;arahy.GPF1Q4;arahy.QYVZ3N;arahy.1BHQ1A;arahy.2CLR18;arahy.G4PD56;arahy.158PZX;arahy.S9WJEL;arahy.8PP8TY;arahy.2MWS0I;arahy.2F3432;arahy.P2NKR4;arahy.946VJC;arahy.9YJ9LX;arahy.P38CZV;arahy.1NL7KX;arahy.M2Z3T7;arahy.FH0TD2;arahy.795S4X;arahy.JYG6WL;
PW
rs3594	Arahy.07	15932212	8.55778e-06	0.248455	arahy.XS9ZXI;arahy.E7TSIM;arahy.NNR9F9;arahy.I7WSM6;arahy.07DPKN;arahy.9899SL;arahy.953C08;arahy.TEB2NV;arahy.1V9TKU;
rs9144	Arahy.15	134547521	5.7973e-06	0.223344	arahy.QVT58A;arahy.2Q854G;arahy.6J07HI;arahy.K3L8DV;arahy.XA2R2M;
rs11390	Arahy.18	86668853	3.26977e-06	0.27358	**
rs11743	Arahy.19	30572885	3.61213e-06	0.239789	arahy.YTF73Z;arahy.727DWA;
rs11803	Arahy.19	39385428	3.99123e-06	0.35157	arahy.FPV96P;arahy.RXFQ0R;arahy.8JFH4G;
rs11813	Arahy.19	40793284	5.50679e-06	0.228082	arahy.U2V952;
rs11866	Arahy.19	47630379	6.25393e-06	0.239496	arahy.5F2ED3;arahy.KZLY5F;arahy.ICF70N;arahy.7RA8NE;arahy.QT5RS9;arahy.XVWX7G;
rs11938	Arahy.19	57442106	6.25991e-06	0.220123	arahy.7LC16L;arahy.47XHE0;
rs11969	Arahy.19	61414701	5.58871e-06	0.234246	arahy.QXV6BQ;
rs11970	Arahy.19	61414714	5.58871e-06	0.234246	arahy.QXV6BQ;
rs11971	Arahy.19	61414744	5.58871e-06	0.234246	arahy.QXV6BQ;
rs12050	Arahy.19	71348837	8.4007e-06	0.268239	arahy.0CNS1F;arahy.691YBH;
rs12090	Arahy.19	74500057	8.15866e-06	0.242527	**
rs12158	Arahy.19	78543962	8.91444e-06	0.211478	**
rs12218	Arahy.19	83362979	5.56538e-06	0.275129	**
rs12265	Arahy.19	88287192	5.83223e-06	0.230249	arahy.2FX3XX;arahy.8Q755P;arahy.ZJYB0J;
rs12482	Arahy.19	110390656	8.84699e-06	0.220584	**
rs12668	Arahy.19	135048961	7.89853e-06	0.278708	arahy.L9QBLA;arahy.C14DTV;arahy.S21HCY;arahy.51A16S;arahy.I909QJ;arahy.YQ4984;
rs12695	Arahy.19	139288909	6.43867e-06	0.230737	arahy.G80LMI;arahy.N67PK3;arahy.CUHC67;arahy.8Y74W7;arahy.QJ7C3B;arahy.JJ1SBB;arahy.9VSU0K;
rs12714	Arahy.19	143095276	1.68844e-06	0.302194	arahy.70FQSK;arahy.JPXG8L;arahy.1VF0IH;arahy.C5UZ0Y;arahy.72FWH3;arahy.H2TQG4;arahy.TVM56H;
rs12720	Arahy.19	144302000	6.74779e-07	0.305238	arahy.DK0QII;arahy.3IZ0NN;arahy.N0MV1J;arahy.JYTW4X;arahy.YE7AHB;arahy.QJ62AM;
rs12722	Arahy.19	144553194	9.60452e-06	0.295808	arahy.B29LWX;arahy.PCB8SU;arahy.DF36MW;
rs12730	Arahy.19	145999514	5.58368e-07	0.271643	arahy.HII4RG;arahy.X3TKXF;arahy.B2GMFE;arahy.U7NLJQ;arahy.M6TL6K;arahy.PD2L4U;arahy.FQB87F;
SW
rs935	Arahy.02	93669989	4.06e-06	0.314241	arahy.R848WJ;arahy.K90YWI;arahy.Q84XAK;arahy.HJ1D03;arahy.808QWK;arahy.6D2WZW;arahy.PK7WRQ;arahy.2QI3HV;arahy.ZI6KUN;arahy.FHJJ9N;arahy.Z678E3;arahy.ADMQ1S;
rs937	Arahy.02	93835355	2.47e-06	0.290119	arahy.ADMQ1S;arahy.UR8A7Q;arahy.B645Y9;arahy.W52PF9;arahy.01YFCZ;arahy.E8BYCZ;arahy.S82084;
rs950	Arahy.02	95707207	1.81e-06	0.300512	arahy.2BCF73;arahy.CX77FB;arahy.27XFTQ;arahy.HED3ZI;arahy.R3VUJN;arahy.5WGS6V;arahy.23YNJY;arahy.GI1MGH;arahy.Q9SWB6;arahy.03ZR4A;arahy.B3VI1A;arahy.GL64VW;arahy.ZI4JU1;arahy.5X1WX1;
rs5143	Arahy.10	67824502	9.61e-06	0.249013	**
rs5500	Arahy.11	39314586	9.22e-06	0.308392	arahy.DEWH52;arahy.2BAE9R;
rs5501	Arahy.11	39314617	7.58e-06	0.315081	arahy.DEWH52;arahy.2BAE9R;
rs6025	Arahy.11	140130284	7.36e-06	0.213735	arahy.7L8Q37;
rs9144	Arahy.15	134547521	1.56e-06	0.25014	arahy.QVT58A;arahy.2Q854G;arahy.6J07HI;arahy.K3L8DV;arahy.XA2R2M;
rs9379	Arahy.16	26887159	1.93e-06	0.245348	arahy.7B5I5W;arahy.Y4GE00;arahy.A3WBL0;arahy.H97NC3;arahy.KBV6L0;
rs9380	Arahy.16	26954799	4.37e-06	0.258487	arahy.Y4GE00;arahy.A3WBL0;arahy.H97NC3;arahy.KBV6L0;arahy.63G7RJ;arahy.VD3H3C;
rs9390	Arahy.16	28850443	9.19e-06	0.206896	arahy.M9IPMG;arahy.A194LB;
rs9392	Arahy.16	29101669	9.3e-06	0.227598	arahy.XJL156;arahy.CXI9C6;arahy.P8IBJY;arahy.73B1UV;arahy.W69CPD;arahy.FR0W00;arahy.XQ00W0;arahy.NJ6SD5;arahy.VYWU26;
rs9411	Arahy.16	32888295	4.26e-06	0.262615	arahy.9BIX4A;arahy.HCD6SP;arahy.RI9HIF;arahy.N88R54;
rs9550	Arahy.16	57758544	7.1e-06	0.28211	**
rs9588	Arahy.16	64142201	9.19e-06	0.206896	**
rs9639	Arahy.16	69500958	8.69e-06	0.302636	arahy.A8QM82;arahy.Q13343;arahy.T0N3P3;arahy.06CJ1U;arahy.URL2CG;
rs9750	Arahy.16	86525427	6.77e-06	0.216891	**
rs9815	Arahy.16	94404904	8.87e-06	0.302052	**
rs9962	Arahy.16	120652665	7.64e-06	0.283649	arahy.ZF4CS3;arahy.4I7PBY;arahy.6W7B85;arahy.4AIN5Y;arahy.H0XU4V;arahy.QDP4P6;
rs10035	Arahy.16	133839995	9.05e-06	0.250296	arahy.QZI7QE;arahy.V06H0G;arahy.AA3MKH;arahy.A4HJXM;arahy.84A022;arahy.C96CVE;arahy.7GY2ZZ;
rs10152	Arahy.17	7257138	6.83e-06	0.229125	arahy.M286MP;arahy.CTV7SW;arahy.VQJ1P3;arahy.D5GV5Y;arahy.0KSV0I;arahy.R1KXAM;arahy.YFH0AU;arahy.MF71YY;arahy.BT0HLV;arahy.CB89MI;
rs11206	Arahy.18	57565927	9.79e-06	0.266694	**
rs11289	Arahy.18	73916621	7.01e-06	0.292374	**
rs11357	Arahy.18	82489241	2.56e-06	0.327868	arahy.BYT3FC;
rs11390	Arahy.18	86668853	1.13e-06	0.299404	**
rs11418	Arahy.18	93753275	3.77e-06	0.324568	arahy.S6GYJN;arahy.Y2DLV0;arahy.8SJW9U;
rs11856	Arahy.19	46874456	6.15e-06	0.326958	**
rs11866	Arahy.19	47630379	5.59e-06	0.235293	arahy.5F2ED3;arahy.KZLY5F;arahy.ICF70N;arahy.7RA8NE;arahy.QT5RS9;arahy.XVWX7G;
rs11900	Arahy.19	53236410	8.74e-06	0.208296	arahy.4PM453;
rs12048	Arahy.19	71104696	6e-06	0.25512	arahy.NT6F81;arahy.PW8GWK;arahy.X0CD3J;
rs12086	Arahy.19	74483129	7.02e-06	0.280566	**
rs12087	Arahy.19	74483251	8.57e-06	0.253387	**
rs12090	Arahy.19	74500057	1.54e-06	0.272792	**
rs12471	Arahy.19	108653875	8.78e-06	0.217128	arahy.QKB4J8;
rs12695	Arahy.19	139288909	8.32e-06	0.220772	arahy.G80LMI;arahy.N67PK3;arahy.CUHC67;arahy.8Y74W7;arahy.QJ7C3B;arahy.JJ1SBB;arahy.9VSU0K;
rs12714	Arahy.19	143095276	5.71e-06	0.246103	arahy.70FQSK;arahy.JPXG8L;arahy.1VF0IH;arahy.C5UZ0Y;arahy.72FWH3;arahy.H2TQG4;arahy.TVM56H;
rs12720	Arahy.19	144302000	3.01e-06	0.252669	arahy.DK0QII;arahy.3IZ0NN;arahy.N0MV1J;arahy.JYTW4X;arahy.YE7AHB;arahy.QJ62AM;
rs12730	Arahy.19	145999514	6e-06	0.218213	arahy.HII4RG;arahy.X3TKXF;arahy.B2GMFE;arahy.U7NLJQ;arahy.M6TL6K;arahy.PD2L4U;arahy.FQB87F;
YP
rs2123	Arahy.04	102215951	9.39673e-06	0.284412	arahy.Q2K3EA;arahy.JMQ6FC;
rs2500	Arahy.05	54266788	1.38122e-06	0.20696	arahy.71GWZM;arahy.T4811Q;
rs2560	Arahy.05	63009987	3.02203e-06	0.200358	arahy.A6MV6T;
rs3490	Arahy.06	109386840	3.2908e-06	0.255174	arahy.9W290Q;arahy.NDRC00;arahy.Q35D0A;arahy.2000FW;arahy.TRGC7G;arahy.PKKG09;arahy.7H8NL8;arahy.KT90FJ;
rs4643	Arahy.09	86990909	1.41155e-07	0.341623	arahy.074BTZ;arahy.T80IJN;
rs6024	Arahy.11	140130280	1.78213e-06	0.199578	arahy.7L8Q37;
rs6025	Arahy.11	140130284	1.48407e-06	0.202308	arahy.7L8Q37;
rs8571	Arahy.15	57372283	8.97011e-07	0.206886	arahy.574Q67;arahy.AII7S7;
rs9144	Arahy.15	134547521	1.70308e-08	0.268122	arahy.QVT58A;arahy.2Q854G;arahy.6J07HI;arahy.K3L8DV;arahy.XA2R2M;
rs9379	Arahy.16	26887159	8.55298e-06	0.176498	arahy.7B5I5W;arahy.Y4GE00;arahy.A3WBL0;arahy.H97NC3;arahy.KBV6L0;
rs9432	Arahy.16	38878752	3.98706e-09	0.447746	arahy.KW19LS;arahy.PY3JPZ;arahy.K0A92D;arahy.SDZN59;arahy.05RLXM;arahy.FC0UQU;
rs9906	Arahy.16	109497037	5.56991e-06	0.265438	arahy.60591L;
rs10035	Arahy.16	133839995	9.79011e-06	0.203209	arahy.QZI7QE;arahy.V06H0G;arahy.AA3MKH;arahy.A4HJXM;arahy.84A022;arahy.C96CVE;arahy.7GY2ZZ;
rs11357	Arahy.18	82489241	5.97753e-06	0.254626	arahy.BYT3FC;
rs11390	Arahy.18	86668853	4.39114e-06	0.21519	**
rs11403	Arahy.18	90465903	6.30361e-06	0.234023	**
rs11866	Arahy.19	47630379	1.24086e-06	0.225455	arahy.5F2ED3;arahy.KZLY5F;arahy.ICF70N;arahy.7RA8NE;arahy.QT5RS9;arahy.XVWX7G;
rs12090	Arahy.19	74500057	5.43123e-06	0.20231	**
rs12112	Arahy.19	76425022	6.33254e-06	0.224823	**
rs12142	Arahy.19	78074226	7.72494e-06	0.205559	arahy.J83EUV;arahy.6Q2F8D;
rs12220	Arahy.19	83705668	4.42469e-06	0.223288	**
rs12475	Arahy.19	109318358	1.86568e-08	0.357196	arahy.F7NR6L;
rs12613	Arahy.19	124809511	3.35071e-06	0.246778	arahy.T5EZBY;arahy.V43MGD;arahy.20YP49;arahy.WBEP1R;arahy.R3UUWW;arahy.K99CPJ;arahy.EN37DR;
rs12695	Arahy.19	139288909	8.6366e-06	0.182897	arahy.G80LMI;arahy.N67PK3;arahy.CUHC67;arahy.8Y74W7;arahy.QJ7C3B;arahy.JJ1SBB;arahy.9VSU0K;
rs12720	Arahy.19	144302000	6.62263e-06	0.194244	arahy.DK0QII;arahy.3IZ0NN;arahy.N0MV1J;arahy.JYTW4X;arahy.YE7AHB;arahy.QJ62AM;
rs12722	Arahy.19	144553194	7.11353e-06	0.224997	arahy.B29LWX;arahy.PCB8SU;arahy.DF36MW;
rs12727	Arahy.19	145999241	8.6322e-06	0.178437	arahy.HII4RG;arahy.X3TKXF;arahy.B2GMFE;arahy.U7NLJQ;arahy.M6TL6K;arahy.PD2L4U;arahy.FQB87F;
rs12729	Arahy.19	145999512	9.1467e-06	0.17596	arahy.HII4RG;arahy.X3TKXF;arahy.B2GMFE;arahy.U7NLJQ;arahy.M6TL6K;arahy.PD2L4U;arahy.FQB87F;
rs12730	Arahy.19	145999514	1.17976e-06	0.207059	arahy.HII4RG;arahy.X3TKXF;arahy.B2GMFE;arahy.U7NLJQ;arahy.M6TL6K;arahy.PD2L4U;arahy.FQB87F;
NOTES.**,None. CHR, chromosome. BP, base position. R2, Explained phenotypic variation
