# Supplementary material for: GWAS Discovery of Candidate Genes for Yield-Related Traits in Peanut and Support from Earlier QTL Mapping Studies
Source: Genes (Basel). 2019 Oct 12;10(10):803. doi: 10.3390/genes10100803 (PMC6826990; doi:10.3390/genes10100803)
Supplement: Supplementary file 1 [file genes-10-00803-s001.zip › Table S7.xlsx]

## Sheet: 200kb-397
Table S7. Information on the annotated genes from the 200kb genome regions centred on the peak SNPs that are respectively, associated with traits PBP, PW, SW and YP.
Gene ID	Protein symbol	Description	KEGG_A_class	KEGG_B_class	KEGG Pathway	KEGG_Identifier	GO Component	GO Function	GO Process
For PBP
arahy.ZYJ1QA	**	retrotransposon gag protein [Arachis hypogaea]	**DD4:F42	**	**	**	**	**	**
arahy.P458TM	**	PREDICTED: V-type proton ATPase subunit B 2 isoform X1 [Cicer arietinum]	Metabolism;Cellular Processes	Transport and catabolism;Global and Overview;Energy metabolism	ko01100//Metabolic pathways;ko00190//Oxidative phosphorylation;ko04145//Phagosome	K02147	**	**	**
arahy.IH6GFC	ARF5	PREDICTED: LOW QUALITY PROTEIN: auxin response factor 5-like [Arachis ipaensis]	Environmental Information Processing	Signal transduction	ko04075//Plant hormone signal transduction	K14486	**	**	**
arahy.IYZ7RL	**	PREDICTED: protein WVD2-like 7, partial [Arachis ipaensis]	**	**	**	**	**	**	**
arahy.PS7EZR	UCHL3	PREDICTED: ubiquitin carboxyl-terminal hydrolase 3-like [Arachis duranensis]	**	**	**	**	GO:0005623//cell;GO:0005737//cytoplasm;GO:0044444//cytoplasmic part;GO:0044464//cell part;GO:0044424//intracellular part;GO:0005622//intracellular	GO:0003824//catalytic activity	GO:0044267//cellular protein metabolic process;GO:1901575//organic substance catabolic process;GO:0006508//proteolysis;GO:0009987//cellular process;GO:0019941//modification**dependent protein catabolic process;GO:0019538//protein metabolic process;GO:0071704//organic substance metabolic process;GO:0043170//macromolecule metabolic process;GO:0044248//cellular catabolic process;GO:0030163//protein …
arahy.T8J8BP	atpI	ATP synthase CF0 subunit IV (chloroplast) [Arachis hypogaea]	Metabolism	Global and Overview;Energy metabolism	ko01100//Metabolic pathways;ko00190//Oxidative phosphorylation;ko00195//Photosynthesis	K02108	GO:0044425//membrane part;GO:0005737//cytoplasm;GO:0044435//plastid part;GO:0009579//thylakoid;GO:0043231//intracellular membrane**bounded organelle;GO:0005623//cell;GO:0043229//intracellular organelle;GO:0031976//plastid thylakoid;GO:0009507//chloroplast;GO:0031984//organelle subcompartment;GO:0098796//membrane protein complex;GO:0009536//plastid;GO:0016020//membrane;GO:0044444//cytoplasmic part…	GO:0043492//ATPase activity, coupled to movement of substances;GO:0008324//cation transmembrane transporter activity;GO:0022891//substrate**specific transmembrane transporter activity;GO:0016818//hydrolase activity, acting on acid anhydrides, in phosphorus**containing anhydrides;GO:0019829//cation**transporting ATPase activity;GO:0015405//P**P**bond**hydrolysis**driven transmembrane transporter a…	GO:0015986//ATP synthesis coupled proton transport;GO:0044699//single**organism process;GO:0034641//cellular nitrogen compound metabolic process;GO:0009123//nucleoside monophosphate metabolic process;GO:0009156//ribonucleoside monophosphate biosynthetic process;GO:1901657//glycosyl compound metabolic process;GO:0055085//transmembrane transport;GO:0072521//purine**containing compound metabolic pro…
arahy.QU8SEY	atpB	ATP synthase beta subunit, partial (plastid) [Pottingeria acuminata]	Metabolism	Global and Overview;Energy metabolism	ko01100//Metabolic pathways;ko00190//Oxidative phosphorylation;ko00195//Photosynthesis	K02112	GO:0043229//intracellular organelle;GO:0044435//plastid part;GO:0009579//thylakoid;GO:0005737//cytoplasm;GO:0044425//membrane part;GO:0044446//intracellular organelle part;GO:0016469//proton**transporting two**sector ATPase complex;GO:0044424//intracellular part;GO:0031984//organelle subcompartment;GO:0098796//membrane protein complex;GO:0043231//intracellular membrane**bounded organelle;GO:00160…	GO:0001882//nucleoside binding;GO:0015075//ion transmembrane transporter activity;GO:0008324//cation transmembrane transporter activity;GO:0019829//cation**transporting ATPase activity;GO:0003824//catalytic activity;GO:0097367//carbohydrate derivative binding;GO:1901363//heterocyclic compound binding;GO:0042625//ATPase coupled ion transmembrane transporter activity;GO:0036094//small molecule bind…	GO:0072522//purine**containing compound biosynthetic process;GO:0009168//purine ribonucleoside monophosphate biosynthetic process;GO:0009987//cellular process;GO:0034220//ion transmembrane transport;GO:0042278//purine nucleoside metabolic process;GO:0019637//organophosphate metabolic process;GO:1901659//glycosyl compound biosynthetic process;GO:1901293//nucleoside phosphate biosynthetic process;G…
arahy.WN69VX	ndhJ	NADH-plastoquinone oxidoreductase subunit J (chloroplast) [Arachis hypogaea]	Metabolism	Energy metabolism;Global and Overview	ko01100//Metabolic pathways;ko00190//Oxidative phosphorylation	K05581	GO:0005737//cytoplasm;GO:0009534//chloroplast thylakoid;GO:0044434//chloroplast part;GO:0044424//intracellular part;GO:0009579//thylakoid;GO:0044444//cytoplasmic part;GO:0044435//plastid part;GO:0043227//membrane**bounded organelle;GO:0005623//cell;GO:0043231//intracellular membrane**bounded organelle;GO:0005622//intracellular;GO:0044464//cell part;GO:0043229//intracellular organelle;GO:0044446//…	GO:0016655//oxidoreductase activity, acting on NAD(P)H, quinone or similar compound as acceptor;GO:0003954//NADH dehydrogenase activity;GO:0016491//oxidoreductase activity;GO:0016651//oxidoreductase activity, acting on NAD(P)H;GO:0005488//binding;GO:0003824//catalytic activity;GO:0050136//NADH dehydrogenase (quinone) activity;GO:0048037//cofactor binding	GO:0044699//single**organism process;GO:0044710//single**organism metabolic process;GO:0006091//generation of precursor metabolites and energy;GO:0008152//metabolic process;GO:0044237//cellular metabolic process;GO:0009987//cellular process
arahy.X2NI08	psbE	cytochrome b559 subunit alpha, partial [Genlisea aurea]	Metabolism	Energy metabolism;Global and Overview	ko01100//Metabolic pathways;ko00195//Photosynthesis	K02707	GO:0044446//intracellular organelle part;GO:0098796//membrane protein complex;GO:0031976//plastid thylakoid;GO:0016020//membrane;GO:0009579//thylakoid;GO:0009521//photosystem;GO:0034357//photosynthetic membrane;GO:0043234//protein complex;GO:0044422//organelle part;GO:0009507//chloroplast;GO:0009523//photosystem II;GO:0009536//plastid;GO:0031224//intrinsic component of membrane;GO:0009534//chloro…	GO:0043167//ion binding;GO:0046906//tetrapyrrole binding;GO:0097159//organic cyclic compound binding;GO:0043169//cation binding;GO:0005488//binding;GO:1901363//heterocyclic compound binding	GO:0022900//electron transport chain;GO:0009987//cellular process;GO:0044699//single**organism process;GO:0006091//generation of precursor metabolites and energy;GO:0008152//metabolic process;GO:0044237//cellular metabolic process;GO:0044710//single**organism metabolic process;GO:0044763//single**organism cellular process;GO:0055114//oxidation**reduction process
arahy.X5PJ61	ycf2-A	hypothetical chloroplast RF2 (plastid) [Quillaja saponaria]	**	**	**	**	**	**	**
arahy.E2JJBF	rpl16	ribosomal protein L16 (chloroplast) [Arachis hypogaea]	Genetic Information Processing	Translation	ko03010//Ribosome	K02878	GO:0030529//intracellular ribonucleoprotein complex;GO:0043231//intracellular membrane**bounded organelle;GO:0005623//cell;GO:0005622//intracellular;GO:0044424//intracellular part;GO:0044464//cell part;GO:0032991//macromolecular complex;GO:1990904//ribonucleoprotein complex;GO:0043226//organelle;GO:0005737//cytoplasm;GO:0009536//plastid;GO:0044444//cytoplasmic part;GO:0043227//membrane**bounded o…	GO:0097159//organic cyclic compound binding;GO:0003723//RNA binding;GO:1901363//heterocyclic compound binding;GO:0005488//binding;GO:0003676//nucleic acid binding	GO:0010467//gene expression;GO:0043170//macromolecule metabolic process;GO:0071704//organic substance metabolic process;GO:0008152//metabolic process
arahy.BL252W	rpl14	ribosomal protein L14 (chloroplast) [Arachis hypogaea]	Genetic Information Processing	Translation	ko03010//Ribosome	K02874	GO:0032991//macromolecular complex;GO:0005840//ribosome;GO:0043228//non**membrane**bounded organelle;GO:0044422//organelle part;GO:0044464//cell part;GO:0044424//intracellular part;GO:0005622//intracellular;GO:0005737//cytoplasm;GO:0043232//intracellular non**membrane**bounded organelle;GO:0044391//ribosomal subunit;GO:1990904//ribonucleoprotein complex;GO:0043226//organelle;GO:0005623//cell;GO:0…	GO:0003676//nucleic acid binding;GO:0003723//RNA binding;GO:0097159//organic cyclic compound binding;GO:0005198//structural molecule activity;GO:1901363//heterocyclic compound binding;GO:0005488//binding	GO:0010467//gene expression;GO:0071704//organic substance metabolic process;GO:0043170//macromolecule metabolic process;GO:0008152//metabolic process
arahy.RH74DG	rbcL	ribulose 1,5-bisphosphate carboxylase/oxygenase large subunit, partial (chloroplast) [Arachis ipaensis]	Metabolism	Carbohydrate metabolism;Global and Overview;Energy metabolism	ko01100//Metabolic pathways;ko01120//Microbial metabolism in diverse environments;ko01200//Carbon metabolism;ko00710//Carbon fixation in photosynthetic organisms;ko00630//Glyoxylate and dicarboxylate metabolism	K01601	GO:0005623//cell;GO:0043226//organelle;GO:0043229//intracellular organelle;GO:0044444//cytoplasmic part;GO:0044464//cell part;GO:0043231//intracellular membrane**bounded organelle;GO:0005622//intracellular;GO:0009536//plastid;GO:0043227//membrane**bounded organelle;GO:0044424//intracellular part;GO:0005737//cytoplasm	GO:0016830//carbon**carbon lyase activity;GO:0016491//oxidoreductase activity;GO:0016831//carboxy**lyase activity;GO:0016829//lyase activity;GO:0003824//catalytic activity	GO:0015977//carbon fixation;GO:0008152//metabolic process;GO:0071704//organic substance metabolic process;GO:0009987//cellular process;GO:0044710//single**organism metabolic process;GO:0044699//single**organism process;GO:0044237//cellular metabolic process
arahy.UG587Y	SAMT	PREDICTED: salicylate carboxymethyltransferase-like [Arachis ipaensis]	Metabolism	Global and Overview;Lipid metabolism	ko01110//Biosynthesis of secondary metabolites;ko00592//alpha**Linolenic acid metabolism	K08241	**	GO:0003824//catalytic activity;GO:0016740//transferase activity;GO:0016741//transferase activity, transferring one**carbon groups	GO:0008152//metabolic process
arahy.UN8RND	bcsl1b	PREDICTED: AAA-ATPase At5g17760-like [Arachis ipaensis]	**	**	**	**	GO:0016020//membrane	GO:0016462//pyrophosphatase activity;GO:1901363//heterocyclic compound binding;GO:0005488//binding;GO:0001883//purine nucleoside binding;GO:0032550//purine ribonucleoside binding;GO:0032549//ribonucleoside binding;GO:0036094//small molecule binding;GO:0016787//hydrolase activity;GO:0003824//catalytic activity;GO:0016817//hydrolase activity, acting on acid anhydrides;GO:0016818//hydrolase activity…	GO:0008152//metabolic process;GO:0044238//primary metabolic process;GO:0071704//organic substance metabolic process;GO:0006508//proteolysis;GO:0016485//protein processing;GO:0051604//protein maturation;GO:0009987//cellular process;GO:0019538//protein metabolic process;GO:0043170//macromolecule metabolic process;GO:0010467//gene expression;GO:0044699//single**organism process;GO:0044763//single**o…
arahy.TCBQ1E	SFH10	PREDICTED: phosphatidylinositol/phosphatidylcholine transfer protein SFH12-like [Arachis ipaensis]	**	**	**	**	**	**	**
arahy.V913IW	At3g51130	PREDICTED: UPF0183 protein At3g51130 [Arachis duranensis]	**	**	**	**	**	**	**
arahy.5Y5RJ5	EDA2	PREDICTED: probable serine protease EDA2 [Arachis duranensis]	**	**	**	**	GO:0005623//cell;GO:0044464//cell part	GO:0016787//hydrolase activity;GO:0003824//catalytic activity;GO:0008233//peptidase activity	**
arahy.6JS337	BBX19	PREDICTED: B-box zinc finger protein 18-like [Arachis duranensis]	**	**	**	**	**	**	**
arahy.D13Q5Z	**	PREDICTED: metallothiol transferase FosB-like [Arachis duranensis]	**	**	**	**	**	**	**
arahy.4T0CVS	NACK1	PREDICTED: kinesin-like protein NACK1 [Arachis duranensis]	**	**	**	**	GO:0044422//organelle part;GO:0044424//intracellular part;GO:0044446//intracellular organelle part;GO:0043232//intracellular non**membrane**bounded organelle;GO:0005623//cell;GO:0044464//cell part;GO:0005856//cytoskeleton;GO:0043234//protein complex;GO:0032991//macromolecular complex;GO:0015630//microtubule cytoskeleton;GO:0043229//intracellular organelle;GO:0043226//organelle;GO:0005622//intrace…	GO:0005488//binding	**
arahy.8X9LLP	VHA-c4	PREDICTED: V-type proton ATPase 16 kDa proteolipid subunit [Arachis duranensis]	Cellular Processes;Metabolism	Transport and catabolism;Global and Overview;Energy metabolism	ko01100//Metabolic pathways;ko00190//Oxidative phosphorylation;ko04145//Phagosome	K02155	GO:0016469//proton**transporting two**sector ATPase complex;GO:0005737//cytoplasm;GO:0098796//membrane protein complex;GO:0031224//intrinsic component of membrane;GO:0043231//intracellular membrane**bounded organelle;GO:0044444//cytoplasmic part;GO:0005773//vacuole;GO:0044425//membrane part;GO:0044446//intracellular organelle part;GO:0005622//intracellular;GO:0043234//protein complex;GO:0044437//…	GO:0016818//hydrolase activity, acting on acid anhydrides, in phosphorus**containing anhydrides;GO:0005215//transporter activity;GO:0022890//inorganic cation transmembrane transporter activity;GO:0015077//monovalent inorganic cation transmembrane transporter activity;GO:0022892//substrate**specific transporter activity;GO:0008324//cation transmembrane transporter activity;GO:0016787//hydrolase ac…	GO:0098662//inorganic cation transmembrane transport;GO:0051234//establishment of localization;GO:0044723//single**organism carbohydrate metabolic process;GO:0048588//developmental cell growth;GO:0044765//single**organism transport;GO:0006810//transport;GO:0005975//carbohydrate metabolic process;GO:0030154//cell differentiation;GO:0006996//organelle organization;GO:0048869//cellular developmental…
arahy.SJ3Y3C	NAC037	PREDICTED: NAC domain-containing protein 37 [Arachis duranensis]	**	**	**	**	**	**	**
arahy.Z10JK5	NAC037	PREDICTED: NAC domain-containing protein 37 [Arachis duranensis]	**	**	**	**	**	**	**
arahy.XS4H76	**	PREDICTED: histone H3.3 isoform X1 [Daucus carota subsp. sativus] [Daucus carota]	**	**	**	**	**	**	**
arahy.6N19J2	TAA1	PREDICTED: L-tryptophan--pyruvate aminotransferase 1-like [Arachis duranensis]	Metabolism	Amino acid metabolism;Global and Overview	ko01100//Metabolic pathways;ko00380//Tryptophan metabolism	K16903	**	GO:0016769//transferase activity, transferring nitrogenous groups;GO:0016829//lyase activity;GO:0003824//catalytic activity;GO:0008483//transaminase activity;GO:0070546//L**phenylalanine aminotransferase activity;GO:0016740//transferase activity;GO:0070547//L**tyrosine aminotransferase activity	GO:0009628//response to abiotic stimulus;GO:0022622//root system development;GO:0009790//embryo development;GO:0061458//reproductive system development;GO:0003006//developmental process involved in reproduction;GO:0008152//metabolic process;GO:0090567//reproductive shoot system development;GO:0010154//fruit development;GO:0009791//post**embryonic development;GO:0044699//single**organism process;G…
arahy.6V1TUE	LYK3	PREDICTED: lysM domain receptor-like kinase 3 [Arachis duranensis]	**	**	**	**	**	GO:0001883//purine nucleoside binding;GO:0016740//transferase activity;GO:0016772//transferase activity, transferring phosphorus**containing groups;GO:0032550//purine ribonucleoside binding;GO:0005488//binding;GO:0036094//small molecule binding;GO:1901363//heterocyclic compound binding;GO:0016773//phosphotransferase activity, alcohol group as acceptor;GO:0004672//protein kinase activity;GO:009736…	GO:0019538//protein metabolic process;GO:0044237//cellular metabolic process;GO:0043170//macromolecule metabolic process;GO:0006793//phosphorus metabolic process;GO:0044267//cellular protein metabolic process;GO:0071704//organic substance metabolic process;GO:0006464//cellular protein modification process;GO:0043412//macromolecule modification;GO:0036211//protein modification process;GO:0006796//…
arahy.F4E2J3	**	Enzymatic polyprotein, partial [Cajanus cajan]	**	**	**	**	**	**	**
arahy.T8Z3VA	ORF	Enzymatic polyprotein [Cajanus cajan]	**	**	**	**	**	**	**
arahy.IQSG10	**	polyprotein [Cajanus cajan]	**	**	**	**	**	**	**
arahy.Y2H103	**	polyprotein [Cajanus cajan]	**	**	**	**	**	**	**
arahy.TJ4W53	PER37	PREDICTED: peroxidase C1C-like [Arachis duranensis]	Metabolism	Global and Overview;Biosynthesis of other secondary metabolites	ko01100//Metabolic pathways;ko01110//Biosynthesis of secondary metabolites;ko00940//Phenylpropanoid biosynthesis	K00430	**	GO:0005488//binding	**
arahy.M6019J	PRS3	PREDICTED: ribose-phosphate pyrophosphokinase 4-like [Arachis duranensis]	**	**	**	**	**	GO:0003824//catalytic activity;GO:0016740//transferase activity;GO:0016772//transferase activity, transferring phosphorus**containing groups	GO:0008152//metabolic process;GO:0009987//cellular process;GO:0006796//phosphate**containing compound metabolic process;GO:0044237//cellular metabolic process;GO:0006793//phosphorus metabolic process
arahy.IRCK44	**	alpha/beta hydrolase family protein [Medicago truncatula]	**	**	**	**	**	**	**
arahy.68XE9M	**	hypothetical protein ARAX_ADH079023-072J06-014 [Arachis duranensis]	**	**	**	**	**	**	**
arahy.MAU41V	GGAT2	PREDICTED: glutamate--glyoxylate aminotransferase 2 [Arachis duranensis]	Metabolism	Amino acid metabolism;Carbohydrate metabolism;Global and Overview;Energy metabolism	ko01100//Metabolic pathways;ko01110//Biosynthesis of secondary metabolites;ko01130//Biosynthesis of antibiotics;ko01120//Microbial metabolism in diverse environments;ko01200//Carbon metabolism;ko01230//Biosynthesis of amino acids;ko00710//Carbon fixation in photosynthetic organisms;ko00260//Glycine, serine and threonine metabolism;ko00630//Glyoxylate and dicarboxylate metabolism;ko01210//2**Oxoca…	K14272	GO:0044444//cytoplasmic part;GO:0005576//extracellular region;GO:0043231//intracellular membrane**bounded organelle;GO:0043229//intracellular organelle;GO:0005623//cell;GO:0044464//cell part;GO:0009532//plastid stroma;GO:0009536//plastid;GO:0043227//membrane**bounded organelle;GO:0044446//intracellular organelle part;GO:0044435//plastid part;GO:0043226//organelle;GO:0005737//cytoplasm;GO:0005622/…	GO:0043167//ion binding;GO:0003824//catalytic activity;GO:0016740//transferase activity;GO:0016769//transferase activity, transferring nitrogenous groups;GO:0005488//binding;GO:0043168//anion binding	GO:0008152//metabolic process
arahy.RINP63	At1g70590	PREDICTED: F-box protein At1g70590 [Arachis duranensis]	**	**	**	**	**	**	**
arahy.P9NGCZ	**	**	**	**	**	**	**	**	**
arahy.P2LXFR	**	DUF547 domain-containing protein/Lzipper-MIP1 domain-containing protein [Cephalotus follicularis]	**	**	**	**	**	**	**
arahy.YK7683	**	agenet domain protein [Medicago truncatula]	**	**	**	**	**	**	**
arahy.38KRW2	At1g04910	DUF246 domain-containing protein [Glycine soja]	**	**	**	**	**	**	**
arahy.D8GR1P	At1g48120	PREDICTED: serine/threonine-protein phosphatase 7 long form homolog [Arachis ipaensis]	**	**	**	**	**	**	**
arahy.FM55WC	At5g47470	PREDICTED: WAT1-related protein At5g47470 [Arachis ipaensis]	**	**	**	**	**	**	**
arahy.0SN27X	ZAT9	PREDICTED: zinc finger protein ZAT9-like, partial [Arachis ipaensis]	**	**	**	**	**	**	**
arahy.7NAI3S	RPS30A	40S ribosomal protein S30-like [Cucumis sativus]	Genetic Information Processing	Translation	ko03010//Ribosome	K02983	GO:0043227//membrane**bounded organelle;GO:0030529//intracellular ribonucleoprotein complex;GO:0005634//nucleus;GO:0031974//membrane**enclosed lumen;GO:0070013//intracellular organelle lumen;GO:0043233//organelle lumen;GO:0043231//intracellular membrane**bounded organelle;GO:1990904//ribonucleoprotein complex;GO:0005623//cell;GO:0044444//cytoplasmic part;GO:0005737//cytoplasm;GO:0005840//ribosome…	**	GO:0008152//metabolic process;GO:0043170//macromolecule metabolic process;GO:0010467//gene expression;GO:0071704//organic substance metabolic process
arahy.4E2B06	PME68	PREDICTED: probable pectinesterase 68 [Arachis duranensis]	**	**	**	**	**	GO:0052689//carboxylic ester hydrolase activity;GO:0016788//hydrolase activity, acting on ester bonds;GO:0016787//hydrolase activity;GO:0003824//catalytic activity	GO:0016043//cellular component organization;GO:0071554//cell wall organization or biogenesis;GO:0045229//external encapsulating structure organization;GO:0009987//cellular process;GO:0071840//cellular component organization or biogenesis;GO:0071555//cell wall organization
arahy.9696U1	**	**	**	**	**	**	**	**	**
arahy.5S4EZI	RhGT1	PREDICTED: UDP-glycosyltransferase 708D1-like [Arachis duranensis]	**	**	**	**	**	GO:0016740//transferase activity;GO:0003824//catalytic activity;GO:0016757//transferase activity, transferring glycosyl groups	**
arahy.71GWZM	**	probable membrane-associated kinase regulator 6 [Cajanus cajan]	**	**	**	**	**	**	**
arahy.T4811Q	VTI12	PREDICTED: vesicle transport v-SNARE 12-like [Arachis duranensis]	Genetic Information Processing	Folding, sorting and degradation	ko04130//SNARE interactions in vesicular transport	K08493	GO:0016020//membrane	**	GO:0033036//macromolecule localization;GO:0008104//protein localization;GO:0071702//organic substance transport;GO:0070727//cellular macromolecule localization;GO:0006810//transport;GO:1902582//single**organism intracellular transport;GO:0051641//cellular localization;GO:0051179//localization;GO:0015031//protein transport;GO:0046907//intracellular transport;GO:0045184//establishment of protein lo…
arahy.A6MV6T	RNR1	PREDICTED: ribonucleoside-diphosphate reductase large subunit-like isoform X2 [Zea mays]	Metabolism	Metabolism of other amino acids;Global and Overview;Nucleotide metabolism	ko01100//Metabolic pathways;ko00230//Purine metabolism;ko00240//Pyrimidine metabolism;ko00480//Glutathione metabolism	K10807	GO:0044464//cell part;GO:0005622//intracellular;GO:0005623//cell;GO:0044424//intracellular part;GO:0044444//cytoplasmic part;GO:0005737//cytoplasm	**	GO:0019637//organophosphate metabolic process;GO:0044248//cellular catabolic process;GO:0006796//phosphate**containing compound metabolic process;GO:0030163//protein catabolic process;GO:0006753//nucleoside phosphate metabolic process;GO:0043170//macromolecule metabolic process;GO:0006793//phosphorus metabolic process;GO:0009059//macromolecule biosynthetic process;GO:0071704//organic substance me…
arahy.1NMA8N	UPTG	PREDICTED: alpha-1,4-glucan-protein synthase [UDP-forming] [Arachis ipaensis]	Metabolism	Carbohydrate metabolism	ko00520//Amino sugar and nucleotide sugar metabolism	K13379	GO:0044422//organelle part;GO:0005840//ribosome;GO:0044464//cell part;GO:0043227//membrane**bounded organelle;GO:0071944//cell periphery;GO:0043231//intracellular membrane**bounded organelle;GO:0005622//intracellular;GO:0005794//Golgi apparatus;GO:0044424//intracellular part;GO:0030529//intracellular ribonucleoprotein complex;GO:1990904//ribonucleoprotein complex;GO:0043232//intracellular non**me…	GO:0003824//catalytic activity;GO:0016740//transferase activity;GO:0016853//isomerase activity	GO:0032502//developmental process;GO:0043170//macromolecule metabolic process;GO:0032501//multicellular organismal process;GO:0048229//gametophyte development;GO:0044238//primary metabolic process;GO:0044237//cellular metabolic process;GO:0009225//nucleotide**sugar metabolic process;GO:0044707//single**multicellular organism process;GO:1901360//organic cyclic compound metabolic process;GO:0030243…
arahy.J02DSU	**	PREDICTED: signal transducer and activator of transcription A-like [Arachis ipaensis]	**	**	**	**	**	**	**
arahy.V7ESBJ	**	PREDICTED: general transcriptional corepressor trfA-like [Arachis duranensis]	**	**	**	**	**	**	**
arahy.7FT54I	LACS6	PREDICTED: floral homeotic protein AGAMOUS-like [Arachis ipaensis]	Metabolism;Cellular Processes	Lipid metabolism;Global and Overview;Transport and catabolism	ko01100//Metabolic pathways;ko04146//Peroxisome;ko01212//Fatty acid metabolism;ko00071//Fatty acid degradation;ko00061//Fatty acid biosynthesis	K01897	**	**	**
arahy.D7MP66	AG1	PREDICTED: floral homeotic protein AGAMOUS-like [Arachis duranensis]	**	**	**	**	**	**	**
arahy.AVNN4W	**	PREDICTED: synaptotagmin-5-like isoform X4 [Lupinus angustifolius]	**	**	**	**	**	**	**
arahy.NM6FQB	**	calcium-dependent lipid-binding-like protein [Medicago truncatula]	**	**	**	**	**	**	**
arahy.LH3A9J	**	BSD domain protein [Medicago truncatula]	**	**	**	**	**	**	**
arahy.W2J7UU	ATG3	PREDICTED: autophagy-related protein 3 [Arachis ipaensis]	Cellular Processes	Transport and catabolism	ko04140//Regulation of autophagy	K08343	**	**	**
arahy.2B4GQV	ATG3	PREDICTED: autophagy-related protein 3 [Arachis ipaensis]	Cellular Processes	Transport and catabolism	ko04140//Regulation of autophagy	K08343	GO:0005622//intracellular;GO:0044424//intracellular part;GO:0005623//cell;GO:0005737//cytoplasm;GO:0044444//cytoplasmic part;GO:0044464//cell part	**	GO:0009987//cellular process;GO:0051179//localization;GO:0051234//establishment of localization;GO:0045184//establishment of protein localization;GO:0044248//cellular catabolic process;GO:0008104//protein localization;GO:0033036//macromolecule localization;GO:0009056//catabolic process;GO:0008152//metabolic process;GO:0044237//cellular metabolic process
arahy.0U86FS	PPH	PREDICTED: pheophytinase, chloroplastic isoform X2 [Arachis duranensis]	**	**	**	**	**	**	**
arahy.VM3I7I	**	**	**	**	**	**	**	**	**
arahy.BI5KXL	rft1	PREDICTED: protein RFT1 homolog [Arachis ipaensis]	**	**	**	**	**	**	**
arahy.S2P6Y8	**	PREDICTED: uncharacterized protein LOC107607417 [Arachis ipaensis]	**	**	**	**	**	**	**
arahy.EER8WF	CYP93A2	PREDICTED: cytochrome P450 93A2-like [Arachis ipaensis]	**	**	**	**	**	GO:1901363//heterocyclic compound binding;GO:0003824//catalytic activity;GO:0005488//binding;GO:0043169//cation binding;GO:0097159//organic cyclic compound binding;GO:0046872//metal ion binding;GO:0046914//transition metal ion binding;GO:0046906//tetrapyrrole binding;GO:0043167//ion binding;GO:0016491//oxidoreductase activity	GO:0008152//metabolic process;GO:0044710//single**organism metabolic process;GO:0044699//single**organism process
arahy.VY970J	ATG3	PREDICTED: autophagy-related protein 3 [Arachis duranensis]	Cellular Processes	Transport and catabolism	ko04140//Regulation of autophagy	K08343	GO:0044444//cytoplasmic part;GO:0005623//cell;GO:0044424//intracellular part;GO:0044464//cell part;GO:0005622//intracellular;GO:0005737//cytoplasm	**	GO:0045184//establishment of protein localization;GO:0051179//localization;GO:0009987//cellular process;GO:0033036//macromolecule localization;GO:0044248//cellular catabolic process;GO:0008152//metabolic process;GO:0044237//cellular metabolic process;GO:0008104//protein localization;GO:0051234//establishment of localization;GO:0009056//catabolic process
arahy.XHAQ77	ATG3	PREDICTED: autophagy-related protein 3 [Arachis ipaensis]	Cellular Processes	Transport and catabolism	ko04140//Regulation of autophagy	K08343	**	**	GO:0051234//establishment of localization;GO:0051179//localization
arahy.704H70	CYP93A2	PREDICTED: cytochrome P450 93A2-like [Arachis ipaensis]	**	**	**	**	**	GO:1901363//heterocyclic compound binding;GO:0097159//organic cyclic compound binding;GO:0046914//transition metal ion binding;GO:0003824//catalytic activity;GO:0043167//ion binding;GO:0043169//cation binding;GO:0046906//tetrapyrrole binding;GO:0046872//metal ion binding;GO:0005488//binding;GO:0016491//oxidoreductase activity	GO:0008152//metabolic process;GO:0044710//single**organism metabolic process;GO:0044699//single**organism process
arahy.QIZ0QD	CYP93A2	PREDICTED: cytochrome P450 93A2-like [Arachis ipaensis]	**	**	**	**	**	GO:0005488//binding;GO:0046914//transition metal ion binding;GO:0003824//catalytic activity;GO:0097159//organic cyclic compound binding;GO:0043167//ion binding;GO:0016491//oxidoreductase activity;GO:1901363//heterocyclic compound binding;GO:0046906//tetrapyrrole binding;GO:0046872//metal ion binding;GO:0043169//cation binding	GO:0008152//metabolic process;GO:0044699//single**organism process;GO:0044710//single**organism metabolic process
arahy.U7PVTP	SDR2a	PREDICTED: short-chain dehydrogenase reductase 2a-like [Arachis ipaensis]	**	**	**	**	**	GO:0003824//catalytic activity	GO:0044699//single**organism process;GO:0044710//single**organism metabolic process;GO:0008152//metabolic process
arahy.R2NPVK	CBP60B	PREDICTED: calmodulin-binding protein 60 B-like [Arachis duranensis]	**	**	**	**	**	**	**
arahy.QWV34J	APC4	anaphase-promoting complex subunit 4 isoform X2 [Cajanus cajan]	Genetic Information Processing	Folding, sorting and degradation	ko04120//Ubiquitin mediated proteolysis	K03351	**	**	GO:0022414//reproductive process;GO:0044257//cellular protein catabolic process;GO:0050789//regulation of biological process;GO:0030163//protein catabolic process;GO:0051302//regulation of cell division;GO:0032501//multicellular organismal process;GO:0051783//regulation of nuclear division;GO:0006508//proteolysis;GO:0033043//regulation of organelle organization;GO:0044237//cellular metabolic proc…
arahy.YQ76T0	FHY	PREDICTED: bifunctional riboflavin kinase/FMN phosphatase isoform X1 [Arachis ipaensis]	Metabolism	Metabolism of cofactors and vitamins;Global and Overview	ko01100//Metabolic pathways;ko01110//Biosynthesis of secondary metabolites;ko00740//Riboflavin metabolism	K00861	**	GO:0016772//transferase activity, transferring phosphorus**containing groups;GO:0003824//catalytic activity;GO:0016301//kinase activity;GO:0016740//transferase activity	GO:0044281//small molecule metabolic process;GO:1901360//organic cyclic compound metabolic process;GO:0006796//phosphate**containing compound metabolic process;GO:0009987//cellular process;GO:0042726//flavin**containing compound metabolic process;GO:0044699//single**organism process;GO:0008152//metabolic process;GO:0006807//nitrogen compound metabolic process;GO:0044710//single**organism metaboli…
arahy.IWY5CJ	Wrap53	PREDICTED: telomerase Cajal body protein 1 isoform X1 [Arachis ipaensis]	**	**	**	**	**	**	**
arahy.72AI1G	At1g61340	PREDICTED: F-box protein At1g61340-like [Arachis ipaensis]	**	**	**	**	**	**	**
arahy.MDF8X4	At4g20830	PREDICTED: flavin-dependent oxidoreductase FOX2-like [Arachis duranensis]	**	**	**	**	GO:0005622//intracellular;GO:0043231//intracellular membrane**bounded organelle;GO:0044424//intracellular part;GO:0044464//cell part;GO:0043229//intracellular organelle;GO:0043226//organelle;GO:0005623//cell;GO:0043227//membrane**bounded organelle	GO:0000166//nucleotide binding;GO:1901363//heterocyclic compound binding;GO:0005488//binding;GO:0016491//oxidoreductase activity;GO:0016614//oxidoreductase activity, acting on CH**OH group of donors;GO:1901265//nucleoside phosphate binding;GO:0016616//oxidoreductase activity, acting on the CH**OH group of donors, NAD or NADP as acceptor;GO:0036094//small molecule binding;GO:0003824//catalytic act…	GO:0044710//single**organism metabolic process;GO:0070482//response to oxygen levels;GO:0036293//response to decreased oxygen levels;GO:0008152//metabolic process;GO:0006950//response to stress;GO:0001666//response to hypoxia;GO:0009628//response to abiotic stimulus;GO:0050896//response to stimulus;GO:0044699//single**organism process
arahy.SITW69	At4g20830	PREDICTED: flavin-dependent oxidoreductase FOX2-like [Arachis ipaensis]	**	**	**	**	**	GO:0016614//oxidoreductase activity, acting on CH**OH group of donors;GO:0016491//oxidoreductase activity;GO:0003824//catalytic activity	**
arahy.2Y1E96	At4g20830	PREDICTED: flavin-dependent oxidoreductase FOX2-like, partial [Arachis ipaensis]	**	**	**	**	**	GO:0016614//oxidoreductase activity, acting on CH**OH group of donors;GO:0016491//oxidoreductase activity;GO:0003824//catalytic activity	**
arahy.B6YU9A	At4g20830	PREDICTED: flavin-dependent oxidoreductase FOX2-like [Arachis ipaensis]	**	**	**	**	**	GO:0003824//catalytic activity;GO:0016614//oxidoreductase activity, acting on CH**OH group of donors;GO:0016491//oxidoreductase activity	**
arahy.MDY4BQ	NDB2	PREDICTED: external alternative NAD(P)H-ubiquinone oxidoreductase B2, mitochondrial-like [Arachis duranensis]	**	**	**	**	GO:0043226//organelle;GO:0044444//cytoplasmic part;GO:0043227//membrane**bounded organelle;GO:0005739//mitochondrion;GO:0005740//mitochondrial envelope;GO:0031967//organelle envelope;GO:0044422//organelle part;GO:0031966//mitochondrial membrane;GO:0044464//cell part;GO:0043229//intracellular organelle;GO:0044424//intracellular part;GO:0005622//intracellular;GO:0016020//membrane;GO:0043231//intrac…	GO:1901363//heterocyclic compound binding;GO:0000166//nucleotide binding;GO:0097159//organic cyclic compound binding;GO:1901265//nucleoside phosphate binding;GO:0036094//small molecule binding;GO:0003824//catalytic activity;GO:0005488//binding	GO:0008152//metabolic process;GO:0044710//single**organism metabolic process;GO:0044699//single**organism process
arahy.ZE2ILJ	Os04g0395600	PREDICTED: protein TRANSPORT INHIBITOR RESPONSE 1-like [Arachis ipaensis]	Environmental Information Processing	Signal transduction	ko04075//Plant hormone signal transduction	K14485	GO:0043227//membrane**bounded organelle;GO:0044424//intracellular part;GO:0000152//nuclear ubiquitin ligase complex;GO:0043226//organelle;GO:0044464//cell part;GO:0043229//intracellular organelle;GO:0032991//macromolecular complex;GO:1902494//catalytic complex;GO:0000151//ubiquitin ligase complex;GO:0005622//intracellular;GO:0044422//organelle part;GO:0044446//intracellular organelle part;GO:0044…	**	GO:0044702//single organism reproductive process;GO:0048856//anatomical structure development;GO:0048367//shoot system development;GO:0009555//pollen development;GO:0044707//single**multicellular organism process;GO:0048437//floral organ development;GO:0061458//reproductive system development;GO:0048608//reproductive structure development;GO:0099402//plant organ development;GO:0009725//response t…
arahy.S0Y3D4	RPL27	PREDICTED: 60S ribosomal protein L27 [Arachis duranensis]	Genetic Information Processing	Translation	ko03010//Ribosome	K02901	**	**	**
arahy.L7UR79	Os04g0656100	PREDICTED: plasma membrane ATPase-like isoform X1 [Arachis ipaensis]	Metabolism	Energy metabolism	ko00190//Oxidative phosphorylation	K01535	**	**	**
arahy.NR23UA	FBL4	PREDICTED: F-box/LRR-repeat protein 2-like isoform X1 [Arachis ipaensis]	**	**	**	**	**	**	**
arahy.J2ILTU	FBXL20	PREDICTED: F-box/LRR-repeat protein 3-like [Arachis duranensis]	**	**	**	**	**	**	**
arahy.JW8Z9M	FBL4	PREDICTED: F-box/LRR-repeat protein 3-like isoform X1 [Arachis ipaensis]	**	**	**	**	**	**	**
arahy.1107QD	CCR2	PREDICTED: cinnamoyl-CoA reductase 2-like [Arachis ipaensis]	**	**	**	**	**	GO:0005488//binding;GO:0048037//cofactor binding	GO:0008152//metabolic process
arahy.GPF1Q4	FBL3	PREDICTED: SCF E3 ubiquitin ligase complex F-box protein grrA-like [Arachis ipaensis]	**	**	**	**	**	**	**
arahy.QYVZ3N	**	PREDICTED: SCF E3 ubiquitin ligase complex F-box protein grrA-like [Arachis ipaensis]	**	**	**	**	**	**	**
arahy.1BHQ1A	FBL4	PREDICTED: F-box/LRR-repeat protein 14-like [Arachis ipaensis]	**	**	**	**	**	**	**
arahy.2CLR18	FBXL20	PREDICTED: GRR1-like protein 1 isoform X1 [Arachis duranensis]	**	**	**	**	**	**	**
arahy.G4PD56	**	PREDICTED: F-box/LRR-repeat protein 14-like [Arachis ipaensis]	**	**	**	**	**	**	**
arahy.158PZX	FBXL20	PREDICTED: GRR1-like protein 1 isoform X1 [Arachis duranensis]	**	**	**	**	**	**	**
arahy.S9WJEL	FBL4	PREDICTED: F-box/LRR-repeat protein 14-like [Arachis ipaensis]	**	**	**	**	**	**	**
arahy.8PP8TY	FBXL20	PREDICTED: GRR1-like protein 1 isoform X1 [Arachis duranensis]	**	**	**	**	**	**	**
arahy.2MWS0I	FBXL20	PREDICTED: GRR1-like protein 1 isoform X1 [Arachis duranensis]	**	**	**	**	**	**	**
arahy.2F3432	FBL4	PREDICTED: GRR1-like protein 1 isoform X1 [Arachis duranensis]	**	**	**	**	**	**	**
arahy.P2NKR4	FBL4	PREDICTED: F-box/LRR-repeat protein 2-like [Arachis ipaensis]	**	**	**	**	**	**	**
arahy.946VJC	CCR2	PREDICTED: cinnamoyl-CoA reductase 2-like isoform X1 [Arachis ipaensis]	**	**	**	**	**	GO:0048037//cofactor binding;GO:0005488//binding	GO:0008152//metabolic process
arahy.9YJ9LX	rpsO	PREDICTED: probable 37S ribosomal protein S28, mitochondrial isoform X1 [Arachis ipaensis]	**	**	**	**	**	**	**
arahy.P38CZV	BHLH19	PREDICTED: transcription factor NAI1-like [Arachis ipaensis]	**	**	**	**	**	**	**
arahy.1NL7KX	BHLH25	PREDICTED: transcription factor NAI1-like [Arachis duranensis]	**	**	**	**	**	**	**
arahy.M2Z3T7	**	PREDICTED: F-box protein CPR30-like [Cicer arietinum]	**	**	**	**	**	**	**
arahy.FH0TD2	BHLH25	PREDICTED: transcription factor NAI1-like [Arachis ipaensis]	**	**	**	**	**	**	**
arahy.795S4X	TUBB6	PREDICTED: tubulin beta-5 chain [Arachis duranensis]	Cellular Processes	Transport and catabolism	ko04145//Phagosome	K07375	GO:0032991//macromolecular complex;GO:0043229//intracellular organelle;GO:0043228//non**membrane**bounded organelle;GO:0015630//microtubule cytoskeleton;GO:0043232//intracellular non**membrane**bounded organelle;GO:0016020//membrane;GO:0044424//intracellular part;GO:0044464//cell part;GO:0005623//cell;GO:0005622//intracellular;GO:0043226//organelle;GO:0005856//cytoskeleton	GO:0016817//hydrolase activity, acting on acid anhydrides;GO:0016818//hydrolase activity, acting on acid anhydrides, in phosphorus**containing anhydrides;GO:0005198//structural molecule activity;GO:0036094//small molecule binding;GO:0005488//binding;GO:0016787//hydrolase activity;GO:1901363//heterocyclic compound binding;GO:0001882//nucleoside binding;GO:0097159//organic cyclic compound binding;G…	GO:0046165//alcohol biosynthetic process;GO:0065003//macromolecular complex assembly;GO:0044723//single**organism carbohydrate metabolic process;GO:0051179//localization;GO:0043933//macromolecular complex subunit organization;GO:1901701//cellular response to oxygen**containing compound;GO:0009259//ribonucleotide metabolic process;GO:0009411//response to UV;GO:0008610//lipid biosynthetic process;G…
arahy.JYG6WL	BHLH19	PREDICTED: transcription factor NAI1-like [Arachis ipaensis]	**	**	**	**	**	**	**
For PW
arahy.XS9ZXI	CYP714C1	PREDICTED: cytochrome P450 714C2-like [Arachis ipaensis]	**	**	**	**	**	**	**
arahy.E7TSIM	CYP714B1	PREDICTED: cytochrome P450 714C2-like [Arachis ipaensis]	**	**	**	**	**	**	**
arahy.NNR9F9	**	PREDICTED: replication protein A 70 kDa DNA-binding subunit B-like [Arachis duranensis]	**	**	**	**	**	**	**
arahy.I7WSM6	ROMT	PREDICTED: trans-resveratrol di-O-methyltransferase-like [Arachis ipaensis]	**	**	**	**	**	GO:0003824//catalytic activity;GO:0016740//transferase activity	**
arahy.07DPKN	CYP714C2	PREDICTED: cytochrome P450 714C2-like [Arachis duranensis]	**	**	**	**	**	**	**
arahy.9899SL	**	PREDICTED: MAU2 chromatid cohesion factor homolog isoform X2 [Arachis duranensis]	**	**	**	**	**	**	**
arahy.953C08	ABCB25	PREDICTED: ABC transporter B family member 25, mitochondrial [Arachis duranensis]	Environmental Information Processing	Membrane transport	ko02010//ABC transporters	K05663	GO:0044444//cytoplasmic part;GO:0043231//intracellular membrane**bounded organelle;GO:0031224//intrinsic component of membrane;GO:0044425//membrane part;GO:0044422//organelle part;GO:0044435//plastid part;GO:0044424//intracellular part;GO:0005737//cytoplasm;GO:0044464//cell part;GO:0031967//organelle envelope;GO:0016020//membrane;GO:0043229//intracellular organelle;GO:0009526//plastid envelope;GO…	GO:0005488//binding;GO:1901363//heterocyclic compound binding;GO:0042623//ATPase activity, coupled;GO:0022857//transmembrane transporter activity;GO:0016820//hydrolase activity, acting on acid anhydrides, catalyzing transmembrane movement of substances;GO:0043492//ATPase activity, coupled to movement of substances;GO:0001882//nucleoside binding;GO:0016462//pyrophosphatase activity;GO:0017111//nuc…	GO:0034655//nucleobase**containing compound catabolic process;GO:0006996//organelle organization;GO:0009154//purine ribonucleotide catabolic process;GO:0019222//regulation of metabolic process;GO:1902578//single**organism localization;GO:0006778//porphyrin**containing compound metabolic process;GO:1901362//organic cyclic compound biosynthetic process;GO:1901292//nucleoside phosphate catabolic pro…
arahy.TEB2NV	**	**	**	**	**	**	**	**	**
arahy.1V9TKU	At2g38610	PREDICTED: KH domain-containing protein At3g08620-like [Arachis duranensis]	**	**	**	**	**	**	**
arahy.QVT58A	CNGC20	PREDICTED: probable cyclic nucleotide-gated ion channel 20, chloroplastic isoform X2 [Arachis duranensis]	Organismal Systems	Environmental adaptation	ko04626//Plant**pathogen interaction	K05391	**	**	**
arahy.2Q854G	**	PREDICTED: pentatricopeptide repeat-containing protein At3g13880-like [Arachis ipaensis]	**	**	**	**	**	**	**
arahy.6J07HI	SWEET6B	PREDICTED: bidirectional sugar transporter SWEET6b-like [Arachis ipaensis]	**	**	**	**	**	**	**
arahy.K3L8DV	SWEET6B	PREDICTED: bidirectional sugar transporter SWEET6b-like [Arachis ipaensis]	**	**	**	**	**	**	**
arahy.XA2R2M	PBC1	PREDICTED: proteasome subunit beta type-3-A [Arachis duranensis]	Genetic Information Processing	Folding, sorting and degradation	ko03050//Proteasome	K02735	**	**	**
arahy.YTF73Z	**	PREDICTED: LOW QUALITY PROTEIN: auxin response factor 5-like [Arachis ipaensis]	**	**	**	**	**	**	**
arahy.727DWA	PCMP-H38	PREDICTED: pentatricopeptide repeat-containing protein At5g48910-like [Arachis ipaensis]	**	**	**	**	**	**	**
arahy.FPV96P	wrn	PREDICTED: probable ATP-dependent DNA helicase RecQ isoform X2 [Arachis duranensis]	Genetic Information Processing	Folding, sorting and degradation	ko03018//RNA degradation	K03654	**	**	**
arahy.RXFQ0R	**	**	**	**	**	**	**	**	**
arahy.8JFH4G	ATG18A	PREDICTED: autophagy-related protein 18a [Arachis ipaensis]	**	**	**	**	**	**	**
arahy.U2V952	**	Homeodomain-like [Medicago truncatula]	**	**	**	**	**	**	**
arahy.5F2ED3	B3GALT11	PREDICTED: AUGMIN subunit 1-like [Arachis duranensis]	**	**	**	**	GO:0044464//cell part;GO:0043227//membrane**bounded organelle;GO:0044425//membrane part;GO:0005622//intracellular;GO:0005623//cell;GO:0043229//intracellular organelle;GO:0043231//intracellular membrane**bounded organelle;GO:0031224//intrinsic component of membrane;GO:0044424//intracellular part;GO:0043226//organelle;GO:0016020//membrane	GO:0016757//transferase activity, transferring glycosyl groups;GO:0003824//catalytic activity;GO:0016740//transferase activity;GO:0016758//transferase activity, transferring hexosyl groups	GO:0019538//protein metabolic process;GO:0071704//organic substance metabolic process;GO:0044267//cellular protein metabolic process;GO:0043412//macromolecule modification;GO:0044260//cellular macromolecule metabolic process;GO:0036211//protein modification process;GO:0006464//cellular protein modification process;GO:0009987//cellular process;GO:0044238//primary metabolic process;GO:0043170//macr…
arahy.KZLY5F	**	Mog1/PsbP/DUF1795-like photosystem II reaction center PsbP family protein isoform 1 [Theobroma cacao]	**	**	**	**	**	**	**
arahy.ICF70N	At1g54780	PREDICTED: UPF0603 protein At1g54780, chloroplastic [Arachis ipaensis]	**	**	**	**	GO:0009536//plastid;GO:0044444//cytoplasmic part;GO:0044446//intracellular organelle part;GO:0031984//organelle subcompartment;GO:0043227//membrane**bounded organelle;GO:0044422//organelle part;GO:0005737//cytoplasm;GO:0005623//cell;GO:0043226//organelle;GO:0009579//thylakoid;GO:0044424//intracellular part;GO:0044436//thylakoid part;GO:0044435//plastid part;GO:0043231//intracellular membrane**bou…	**	GO:0006793//phosphorus metabolic process;GO:0044237//cellular metabolic process;GO:0009765//photosynthesis, light harvesting;GO:0015979//photosynthesis;GO:0006091//generation of precursor metabolites and energy;GO:0019684//photosynthesis, light reaction;GO:0006796//phosphate**containing compound metabolic process;GO:0009987//cellular process;GO:0008152//metabolic process
arahy.7RA8NE	**	**	**	**	**	**	**	**	**
arahy.QT5RS9	At3g05180	PREDICTED: GDSL esterase/lipase At1g54790-like [Arachis ipaensis]	**	**	**	**	**	GO:0016787//hydrolase activity;GO:0003824//catalytic activity	**
arahy.XVWX7G	OMA1	PREDICTED: mitochondrial metalloendopeptidase OMA1-like [Arachis ipaensis]	**	**	**	**	**	**	**
arahy.7LC16L	**	PREDICTED: myb family transcription factor APL [Arachis duranensis]	**	**	**	**	**	GO:0005488//binding	**
arahy.47XHE0	**	PREDICTED: protein split ends-like [Malus domestica]	**	**	**	**	**	**	**
arahy.QXV6BQ	At1g79820	PREDICTED: probable plastidic glucose transporter 2 [Arachis ipaensis]	**	**	**	**	GO:0016020//membrane	GO:0005215//transporter activity;GO:0022857//transmembrane transporter activity	GO:0044765//single**organism transport;GO:1902578//single**organism localization;GO:0006810//transport;GO:0051179//localization;GO:0051234//establishment of localization;GO:0044699//single**organism process
arahy.0CNS1F	**	PREDICTED: protein HAPLESS 2-like isoform X1 [Arachis ipaensis]	**	**	**	**	**	**	**
arahy.691YBH	RLM1B	PREDICTED: protein VARIATION IN COMPOUND TRIGGERED ROOT growth response-like isoform X3 [Arachis ipaensis]	**	**	**	**	**	**	**
arahy.2FX3XX	**	PREDICTED: nucleolin 1-like [Arachis ipaensis]	Genetic Information Processing;Metabolism	Nucleotide metabolism;Transcription;Global and Overview	ko01100//Metabolic pathways;ko00230//Purine metabolism;ko00240//Pyrimidine metabolism;ko03020//RNA polymerase	K03011	**	**	**
arahy.8Q755P	At3g07070	PREDICTED: serine/threonine-protein kinase At3g07070-like [Arachis duranensis]	**	**	**	**	GO:0005623//cell;GO:0044464//cell part	GO:0003824//catalytic activity;GO:0016772//transferase activity, transferring phosphorus**containing groups;GO:0016740//transferase activity	**
arahy.ZJYB0J	rpoC2	RNA polymerase beta' subunit (chloroplast) [Arachis hypogaea]	Genetic Information Processing;Metabolism	Nucleotide metabolism;Transcription;Global and Overview	ko01100//Metabolic pathways;ko00230//Purine metabolism;ko00240//Pyrimidine metabolism;ko03020//RNA polymerase	K03046	**	**	**
arahy.L9QBLA	DTX1	PREDICTED: protein DETOXIFICATION 14-like isoform X2 [Vigna angularis]	**	**	**	**	GO:0016020//membrane	GO:0005215//transporter activity;GO:0022857//transmembrane transporter activity	**
arahy.C14DTV	**	Ankyrin repeat-containing protein At5g02620 family [Cajanus cajan]	**	**	**	**	**	**	**
arahy.S21HCY	**	SLL1 protein [Medicago truncatula]	**	**	**	**	**	**	**
arahy.51A16S	**	PREDICTED: stellacyanin-like [Arachis ipaensis]	**	**	**	**	**	**	**
arahy.I909QJ	**	PREDICTED: wall-associated receptor kinase 3-like [Vigna radiata var. radiata] [Vigna radiata]	**	**	**	**	**	**	**
arahy.YQ4984	qtrtd1	PREDICTED: queuine tRNA-ribosyltransferase subunit qtrtd1-like [Arachis ipaensis]	**	**	**	**	**	GO:0016740//transferase activity;GO:0016763//transferase activity, transferring pentosyl groups;GO:0016757//transferase activity, transferring glycosyl groups;GO:0003824//catalytic activity	GO:0044237//cellular metabolic process;GO:0006807//nitrogen compound metabolic process;GO:0006399//tRNA metabolic process;GO:0043170//macromolecule metabolic process;GO:0034470//ncRNA processing;GO:0016070//RNA metabolic process;GO:0090304//nucleic acid metabolic process;GO:0008033//tRNA processing;GO:0009451//RNA modification;GO:0006725//cellular aromatic compound metabolic process;GO:0006396//R…
arahy.G80LMI	Os02g0714600	P-loop nucleoside triphosphate hydrolase superfamily protein [Medicago truncatula]	**	**	**	**	**	**	**
arahy.N67PK3	prmA	PREDICTED: ribosomal protein L11 methyltransferase-like [Arachis ipaensis]	**	**	**	**	**	**	**
arahy.CUHC67	NRT2.5	PREDICTED: high affinity nitrate transporter 2.5-like isoform X1 [Arachis ipaensis]	Metabolism	Energy metabolism	ko00910//Nitrogen metabolism	K02575	**	**	GO:0044699//single**organism process;GO:0044763//single**organism cellular process;GO:0009987//cellular process
arahy.8Y74W7	BSPA	PREDICTED: bark storage protein A-like [Arachis ipaensis]	**	**	**	**	**	**	**
arahy.QJ7C3B	**	START-2 domain protein [Medicago truncatula]	**	**	**	**	**	**	**
arahy.JJ1SBB	**	1-(5-phosphoribosyl)-5-[(5-phosphoribosylamino)methylideneamino] imidazole-4-carboxamide isomerase [Gossypium arboreum]	**	**	**	**	**	**	**
arahy.9VSU0K	**	PREDICTED: pentatricopeptide repeat-containing protein At2g20710, mitochondrial-like [Arachis ipaensis]	**	**	**	**	**	**	**
arahy.70FQSK	BHLH111	PREDICTED: transcription factor bHLH111 [Arachis ipaensis]	**	**	**	**	**	**	**
arahy.JPXG8L	**	PREDICTED: glycine-rich protein A3 [Nicotiana tomentosiformis]	**	**	**	**	**	**	**
arahy.1VF0IH	**	Ulp1 protease family, carboxy-terminal domain protein [Medicago truncatula]	**	**	**	**	**	**	**
arahy.C5UZ0Y	**	PREDICTED: protein FAR1-RELATED SEQUENCE 2-like [Arachis duranensis]	**	**	**	**	**	**	**
arahy.72FWH3	IDD4	PREDICTED: protein indeterminate-domain 4, chloroplastic-like [Arachis ipaensis]	**	**	**	**	**	**	**
arahy.H2TQG4	At5g65240	PREDICTED: probable LRR receptor-like serine/threonine-protein kinase At5g10290 [Arachis duranensis]	**	**	**	**	**	**	**
arahy.TVM56H	CCP1	PREDICTED: probable cysteine proteinase A494 [Arachis ipaensis]	**	**	**	**	**	**	**
arahy.DK0QII	**	**	**	**	**	**	**	**	**
arahy.3IZ0NN	PAT15	PREDICTED: probable protein S-acyltransferase 15 [Arachis ipaensis]	**	**	**	**	GO:0016020//membrane;GO:0031224//intrinsic component of membrane;GO:0044425//membrane part	GO:0016746//transferase activity, transferring acyl groups;GO:0043169//cation binding;GO:0016747//transferase activity, transferring acyl groups other than amino**acyl groups;GO:0005488//binding;GO:0046914//transition metal ion binding;GO:0016409//palmitoyltransferase activity;GO:0003824//catalytic activity;GO:0046872//metal ion binding;GO:0016740//transferase activity;GO:0043167//ion binding	**
arahy.N0MV1J	AVT1	PREDICTED: vacuolar amino acid transporter 1 [Arachis ipaensis]	**	**	**	**	GO:0016020//membrane;GO:0044425//membrane part;GO:0031224//intrinsic component of membrane	**	**
arahy.JYTW4X	WCRKC2	PREDICTED: thioredoxin-like 3-2, chloroplastic isoform X1 [Arachis ipaensis]	**	**	**	**	**	**	**
arahy.YE7AHB	APUM4	PREDICTED: pumilio homolog 4 [Arachis ipaensis]	**	**	**	**	**	**	**
arahy.QJ62AM	DDB_G0284757	PREDICTED: OTU domain-containing protein DDB_G0284757 isoform X2 [Arachis duranensis]	**	**	**	**	**	**	**
arahy.B29LWX	ABCG24	PREDICTED: ABC transporter G family member 24-like isoform X1 [Arachis ipaensis]	**	**	**	**	GO:0016020//membrane	GO:0016818//hydrolase activity, acting on acid anhydrides, in phosphorus**containing anhydrides;GO:0016462//pyrophosphatase activity;GO:0097367//carbohydrate derivative binding;GO:0001883//purine nucleoside binding;GO:0003824//catalytic activity;GO:0036094//small molecule binding;GO:1901363//heterocyclic compound binding;GO:0016817//hydrolase activity, acting on acid anhydrides;GO:0005488//bindin…	GO:0046700//heterocycle catabolic process;GO:0044710//single**organism metabolic process;GO:0006139//nucleobase**containing compound metabolic process;GO:0009261//ribonucleotide catabolic process;GO:0006796//phosphate**containing compound metabolic process;GO:0006807//nitrogen compound metabolic process;GO:0044238//primary metabolic process;GO:0019637//organophosphate metabolic process;GO:0044248…
arahy.PCB8SU	GET3	PREDICTED: ATPase ASNA1 homolog 2 [Arachis ipaensis]	**	**	**	**	**	GO:0015405//P**P**bond**hydrolysis**driven transmembrane transporter activity;GO:0043492//ATPase activity, coupled to movement of substances;GO:0003824//catalytic activity;GO:0016787//hydrolase activity;GO:0022804//active transmembrane transporter activity;GO:0042623//ATPase activity, coupled;GO:0022857//transmembrane transporter activity;GO:0016818//hydrolase activity, acting on acid anhydrides,…	GO:0009259//ribonucleotide metabolic process;GO:0019439//aromatic compound catabolic process;GO:1901575//organic substance catabolic process;GO:0044238//primary metabolic process;GO:1901360//organic cyclic compound metabolic process;GO:0071704//organic substance metabolic process;GO:0009150//purine ribonucleotide metabolic process;GO:0044237//cellular metabolic process;GO:0046434//organophosphate…
arahy.DF36MW	XI-E	PREDICTED: myosin-11-like [Arachis duranensis]	**	**	**	**	**	**	**
arahy.HII4RG	**	PREDICTED: lectin-like [Arachis ipaensis]	**	**	**	**	**	GO:0005488//binding	**
arahy.X3TKXF	CCD	PREDICTED: carotenoid 9,10(9',10')-cleavage dioxygenase-like isoform X2 [Arachis ipaensis]	**	**	**	**	**	**	**
arahy.B2GMFE	CCD	PREDICTED: carotenoid 9,10(9',10')-cleavage dioxygenase-like isoform X2 [Arachis ipaensis]	**	**	**	**	**	**	**
arahy.U7NLJQ	CCD1	PREDICTED: carotenoid 9,10(9',10')-cleavage dioxygenase-like isoform X2 [Arachis ipaensis]	**	**	**	**	**	**	**
arahy.M6TL6K	**	PREDICTED: lectin-like [Arachis ipaensis]	**	**	**	**	**	GO:0005488//binding	**
arahy.PD2L4U	**	PREDICTED: lectin-like [Arachis ipaensis]	**	**	**	**	**	GO:0005488//binding	**
arahy.FQB87F	**	**	**	**	**	**	**	**	**
For SW
arahy.R848WJ	EXPB18	expansin-like protein B1 [Medicago truncatula]	**	**	**	**	**	**	**
arahy.K90YWI	EXPB4	expansin-like protein B1 [Medicago truncatula]	**	**	**	**	**	**	**
arahy.Q84XAK	EXPB15	expansin-like protein B1 [Medicago truncatula]	**	**	**	**	**	**	**
arahy.HJ1D03	**	hypothetical protein MTR_1g052720 [Medicago truncatula]	**	**	**	**	**	**	**
arahy.808QWK	At4g36750	SAP-like protein BP-73 [Gossypium arboreum]	**	**	**	**	**	**	**
arahy.6D2WZW	RPL8C	PREDICTED: 60S ribosomal protein L8-3-like [Arachis duranensis]	Genetic Information Processing	Translation	ko03010//Ribosome	K02938	GO:1990904//ribonucleoprotein complex;GO:0005623//cell;GO:0032991//macromolecular complex;GO:0044464//cell part;GO:0005622//intracellular;GO:0044424//intracellular part;GO:0030529//intracellular ribonucleoprotein complex	**	GO:0008152//metabolic process;GO:0043170//macromolecule metabolic process;GO:0010467//gene expression;GO:0071704//organic substance metabolic process
arahy.PK7WRQ	RPD1	PREDICTED: protein ROOT PRIMORDIUM DEFECTIVE 1-like [Arachis ipaensis]	**	**	**	**	**	**	**
arahy.2QI3HV	ZAT9	PREDICTED: zinc finger protein ZAT9 [Arachis ipaensis]	**	**	**	**	**	**	**
arahy.ZI6KUN	**	LOW QUALITY PROTEIN: DUF659 domain-containing protein, partial [Cephalotus follicularis]	**	**	**	**	**	**	**
arahy.FHJJ9N	MPT3	PREDICTED: mitochondrial phosphate carrier protein 3, mitochondrial [Arachis ipaensis]	**	**	**	**	**	**	**
arahy.Z678E3	**	PREDICTED: cinnamoyl-CoA reductase 1-like [Arachis ipaensis]	**	**	**	**	**	**	**
arahy.ADMQ1S	**	PREDICTED: zinc finger RNA-binding protein-like isoform X1 [Arachis duranensis]	**	**	**	**	**	**	**
arahy.UR8A7Q	**	PREDICTED: protein enabled-like [Arachis duranensis]	**	**	**	**	**	**	**
arahy.B645Y9	**	holliday junction resolvase-like protein [Medicago truncatula]	**	**	**	**	**	**	**
arahy.W52PF9	PAPD5	nucleotidyltransferase family protein [Medicago truncatula]	**	**	**	**	**	**	**
arahy.01YFCZ	COX15	PREDICTED: cytochrome c oxidase assembly protein COX15 [Arachis ipaensis]	Metabolism	Global and Overview;Metabolism of cofactors and vitamins;Energy metabolism	ko01100//Metabolic pathways;ko01110//Biosynthesis of secondary metabolites;ko00190//Oxidative phosphorylation;ko00860//Porphyrin and chlorophyll metabolism	K02259	**	GO:0003824//catalytic activity;GO:0016491//oxidoreductase activity	GO:0044699//single**organism process;GO:0008152//metabolic process;GO:0044710//single**organism metabolic process
arahy.E8BYCZ	GT5	PREDICTED: anthocyanidin 3-O-glucosyltransferase 5-like [Arachis duranensis]	**	**	**	**	**	**	**
arahy.S82084	SPX3	PREDICTED: SPX domain-containing protein 3 [Arachis duranensis]	**	**	**	**	**	**	**
arahy.2BCF73	**	**	**	**	**	**	**	**	**
arahy.CX77FB	**	**	**	**	**	**	**	**	**
arahy.27XFTQ	**	Ankyrin repeat-containing protein At5g02620 family [Cajanus cajan]	**	**	**	**	**	**	**
arahy.HED3ZI	**	**	**	**	**	**	**	**	**
arahy.R3VUJN	GST2	PREDICTED: glutathione S-transferase 1-like [Arachis ipaensis]	Metabolism	Amino acid metabolism;Global and Overview	ko01100//Metabolic pathways;ko01120//Microbial metabolism in diverse environments;ko00350//Tyrosine metabolism	K01800	**	GO:0003824//catalytic activity;GO:0016853//isomerase activity	**
arahy.5WGS6V	KU80	PREDICTED: ATP-dependent DNA helicase 2 subunit KU80-like isoform X3 [Arachis duranensis]	Genetic Information Processing	Replication and repair	ko03450//Non**homologous end**joining	K10885	GO:0044464//cell part;GO:0005622//intracellular;GO:0044424//intracellular part;GO:0043231//intracellular membrane**bounded organelle;GO:0005623//cell;GO:0043227//membrane**bounded organelle;GO:0043229//intracellular organelle;GO:0043226//organelle	GO:1901363//heterocyclic compound binding;GO:0003824//catalytic activity;GO:0016817//hydrolase activity, acting on acid anhydrides;GO:0016818//hydrolase activity, acting on acid anhydrides, in phosphorus**containing anhydrides;GO:0097159//organic cyclic compound binding;GO:0004386//helicase activity;GO:0016462//pyrophosphatase activity;GO:0005488//binding;GO:0017111//nucleoside**triphosphatase ac…	GO:0006974//cellular response to DNA damage stimulus;GO:0008152//metabolic process;GO:0044237//cellular metabolic process;GO:0006950//response to stress;GO:0044710//single**organism metabolic process;GO:0006259//DNA metabolic process;GO:0044238//primary metabolic process;GO:0044763//single**organism cellular process;GO:0046483//heterocycle metabolic process;GO:0044699//single**organism process;GO…
arahy.23YNJY	**	**	**	**	**	**	**	**	**
arahy.GI1MGH	**	PREDICTED: glutathione S-transferase zeta class-like isoform X1 [Arachis duranensis]	Metabolism	Amino acid metabolism;Global and Overview	ko01100//Metabolic pathways;ko01120//Microbial metabolism in diverse environments;ko00350//Tyrosine metabolism	K01800	GO:0044464//cell part;GO:0044424//intracellular part;GO:0005622//intracellular;GO:0005623//cell	GO:0003824//catalytic activity;GO:0016853//isomerase activity;GO:0016859//cis**trans isomerase activity	GO:0044237//cellular metabolic process;GO:0009987//cellular process;GO:0044763//single**organism cellular process;GO:0006807//nitrogen compound metabolic process;GO:0071704//organic substance metabolic process;GO:0006520//cellular amino acid metabolic process;GO:1901564//organonitrogen compound metabolic process;GO:0019752//carboxylic acid metabolic process;GO:0044281//small molecule metabolic pr…
arahy.Q9SWB6	KU80	PREDICTED: ATP-dependent DNA helicase 2 subunit KU80-like [Arachis duranensis]	Genetic Information Processing	Replication and repair	ko03450//Non**homologous end**joining	K10885	GO:0005623//cell;GO:0043229//intracellular organelle;GO:0043231//intracellular membrane**bounded organelle;GO:0043226//organelle;GO:0005622//intracellular;GO:0044464//cell part;GO:0032991//macromolecular complex;GO:0044424//intracellular part;GO:0043234//protein complex;GO:0043227//membrane**bounded organelle	GO:0003676//nucleic acid binding;GO:0004386//helicase activity;GO:0016787//hydrolase activity;GO:1901363//heterocyclic compound binding;GO:0016818//hydrolase activity, acting on acid anhydrides, in phosphorus**containing anhydrides;GO:0043566//structure**specific DNA binding;GO:0043565//sequence**specific DNA binding;GO:0003678//DNA helicase activity;GO:0003824//catalytic activity;GO:0097159//org…	GO:0009987//cellular process;GO:0008152//metabolic process;GO:0006996//organelle organization;GO:0033554//cellular response to stress;GO:1901360//organic cyclic compound metabolic process;GO:0071103//DNA conformation change;GO:0034641//cellular nitrogen compound metabolic process;GO:0044699//single**organism process;GO:0032392//DNA geometric change;GO:0046483//heterocycle metabolic process;GO:005…
arahy.03ZR4A	KU80	PREDICTED: ATP-dependent DNA helicase 2 subunit KU80-like isoform X3 [Arachis duranensis]	Genetic Information Processing	Replication and repair	ko03450//Non**homologous end**joining	K10885	GO:0043227//membrane**bounded organelle;GO:0044424//intracellular part;GO:0043226//organelle;GO:0005623//cell;GO:0044464//cell part;GO:0005622//intracellular;GO:0032991//macromolecular complex;GO:0043229//intracellular organelle;GO:0043231//intracellular membrane**bounded organelle;GO:0043234//protein complex	GO:0003824//catalytic activity;GO:0003676//nucleic acid binding;GO:0004386//helicase activity;GO:0016462//pyrophosphatase activity;GO:0043566//structure**specific DNA binding;GO:0003678//DNA helicase activity;GO:1901363//heterocyclic compound binding;GO:0097159//organic cyclic compound binding;GO:0016818//hydrolase activity, acting on acid anhydrides, in phosphorus**containing anhydrides;GO:00167…	GO:0044710//single**organism metabolic process;GO:0006139//nucleobase**containing compound metabolic process;GO:0034641//cellular nitrogen compound metabolic process;GO:0000726//non**recombinational repair;GO:0046483//heterocycle metabolic process;GO:0090304//nucleic acid metabolic process;GO:0071704//organic substance metabolic process;GO:0044238//primary metabolic process;GO:0033554//cellular r…
arahy.B3VI1A	**	PREDICTED: M-phase inducer phosphatase [Arachis duranensis]	**	**	**	**	**	**	**
arahy.GL64VW	PBF1	PREDICTED: proteasome subunit beta type-1 [Arachis duranensis]	Genetic Information Processing	Folding, sorting and degradation	ko03050//Proteasome	K02732	GO:0043229//intracellular organelle;GO:0044424//intracellular part;GO:0000502//proteasome complex;GO:0044464//cell part;GO:0005622//intracellular;GO:0043226//organelle;GO:0032991//macromolecular complex;GO:0043227//membrane**bounded organelle;GO:0043231//intracellular membrane**bounded organelle;GO:0005623//cell;GO:0043234//protein complex	GO:0003824//catalytic activity;GO:0008233//peptidase activity;GO:0070011//peptidase activity, acting on L**amino acid peptides;GO:0016787//hydrolase activity;GO:0004175//endopeptidase activity	GO:0071704//organic substance metabolic process;GO:0008152//metabolic process;GO:0044238//primary metabolic process;GO:0006508//proteolysis;GO:0043170//macromolecule metabolic process;GO:0019538//protein metabolic process
arahy.ZI4JU1	AHL1	PREDICTED: AT-hook motif nuclear-localized protein 1-like [Arachis duranensis]	**	**	**	**	**	**	**
arahy.5X1WX1	SPT	transcription factor BHLH033, partial [Vaccinium corymbosum]	**	**	**	**	**	**	**
arahy.DEWH52	ATX5	PREDICTED: histone-lysine N-methyltransferase ATX5-like [Arachis ipaensis]	**	**	**	**	**	**	**
arahy.2BAE9R	UBP2	PREDICTED: ubiquitin carboxyl-terminal hydrolase 2 [Arachis ipaensis]	**	**	**	**	**	GO:0016787//hydrolase activity;GO:0003824//catalytic activity	**
arahy.7L8Q37	At1g48120	PREDICTED: serine/threonine-protein phosphatase 7 long form homolog [Arachis ipaensis]	**	**	**	**	**	**	**
arahy.QVT58A	CNGC20	PREDICTED: probable cyclic nucleotide-gated ion channel 20, chloroplastic isoform X2 [Arachis duranensis]	Organismal Systems	Environmental adaptation	ko04626//Plant**pathogen interaction	K05391	**	**	**
arahy.2Q854G	**	PREDICTED: pentatricopeptide repeat-containing protein At3g13880-like [Arachis ipaensis]	**	**	**	**	**	**	**
arahy.6J07HI	SWEET6B	PREDICTED: bidirectional sugar transporter SWEET6b-like [Arachis ipaensis]	**	**	**	**	**	**	**
arahy.K3L8DV	SWEET6B	PREDICTED: bidirectional sugar transporter SWEET6b-like [Arachis ipaensis]	**	**	**	**	**	**	**
arahy.XA2R2M	PBC1	PREDICTED: proteasome subunit beta type-3-A [Arachis duranensis]	Genetic Information Processing	Folding, sorting and degradation	ko03050//Proteasome	K02735	**	**	**
arahy.7B5I5W	PUB3	PREDICTED: U-box domain-containing protein 3 isoform X1 [Arachis ipaensis]	**	**	**	**	**	**	**
arahy.Y4GE00	LSH3	PREDICTED: protein LIGHT-DEPENDENT SHORT HYPOCOTYLS 4-like [Arachis ipaensis]	**	**	**	**	GO:0043231//intracellular membrane**bounded organelle;GO:0043229//intracellular organelle;GO:0043226//organelle;GO:0043227//membrane**bounded organelle;GO:0044424//intracellular part;GO:0044464//cell part;GO:0005622//intracellular;GO:0005623//cell	**	GO:0048507//meristem development;GO:0032502//developmental process;GO:0000003//reproduction;GO:0044707//single**multicellular organism process;GO:0009888//tissue development;GO:0007275//multicellular organism development;GO:0022414//reproductive process;GO:0044699//single**organism process;GO:0032501//multicellular organismal process;GO:0009798//axis specification;GO:0010073//meristem maintenance…
arahy.A3WBL0	**	polyprotein, partial [Cajanus cajan]	**	**	**	**	**	**	**
arahy.H97NC3	NTF6	PREDICTED: mitogen-activated protein kinase 13-like [Arachis duranensis]	**	**	**	**	**	**	**
arahy.KBV6L0	PRL1	PREDICTED: protein pleiotropic regulatory locus 1 [Arachis duranensis]	Genetic Information Processing	Transcription	ko03040//Spliceosome	K12862	**	**	**
arahy.63G7RJ	SETH3	PREDICTED: probable arabinose 5-phosphate isomerase [Arachis ipaensis]	**	**	**	**	**	**	**
arahy.VD3H3C	JMJ703	transcription factor jumonji family protein [Medicago truncatula]	**	**	**	**	**	**	**
arahy.M9IPMG	SBT1.2	PREDICTED: subtilisin-like protease SBT1.2 [Arachis ipaensis]	**	**	**	**	GO:0016020//membrane;GO:0005886//plasma membrane;GO:0044464//cell part;GO:0071944//cell periphery;GO:0005623//cell	GO:0008233//peptidase activity;GO:0003824//catalytic activity;GO:0016627//oxidoreductase activity, acting on the CH**CH group of donors;GO:0005488//binding;GO:0016628//oxidoreductase activity, acting on the CH**CH group of donors, NAD or NADP as acceptor;GO:0016787//hydrolase activity;GO:0070011//peptidase activity, acting on L**amino acid peptides;GO:0005515//protein binding;GO:0016491//oxidored…	GO:0016485//protein processing;GO:0019538//protein metabolic process;GO:0065007//biological regulation;GO:0044710//single**organism metabolic process;GO:0032502//developmental process;GO:0008152//metabolic process;GO:0007275//multicellular organism development;GO:0043170//macromolecule metabolic process;GO:0044092//negative regulation of molecular function;GO:0010467//gene expression;GO:0048856//…
arahy.A194LB	KAM1	PREDICTED: xyloglucan galactosyltransferase KATAMARI1 [Arachis duranensis]	**	**	**	**	**	**	**
arahy.XJL156	PDR1	PREDICTED: pleiotropic drug resistance protein 1-like [Arachis ipaensis]	**	**	**	**	**	GO:0017111//nucleoside**triphosphatase activity;GO:0016818//hydrolase activity, acting on acid anhydrides, in phosphorus**containing anhydrides;GO:0016817//hydrolase activity, acting on acid anhydrides;GO:0016787//hydrolase activity;GO:0032549//ribonucleoside binding;GO:0097159//organic cyclic compound binding;GO:0001882//nucleoside binding;GO:0097367//carbohydrate derivative binding;GO:0036094//…	GO:0006139//nucleobase**containing compound metabolic process;GO:0009261//ribonucleotide catabolic process;GO:0006793//phosphorus metabolic process;GO:0044238//primary metabolic process;GO:0009166//nucleotide catabolic process;GO:0006807//nitrogen compound metabolic process;GO:0071704//organic substance metabolic process;GO:0044248//cellular catabolic process;GO:1901565//organonitrogen compound c…
arahy.CXI9C6	PAF2	PREDICTED: proteasome subunit alpha type-1-B-like [Erythranthe guttata]	Genetic Information Processing	Folding, sorting and degradation	ko03050//Proteasome	K02725	**	**	**
arahy.P8IBJY	PDR1	PREDICTED: pleiotropic drug resistance protein 1-like isoform X1 [Arachis ipaensis]	**	**	**	**	**	GO:0016787//hydrolase activity;GO:0017111//nucleoside**triphosphatase activity;GO:0001883//purine nucleoside binding;GO:0036094//small molecule binding;GO:0005488//binding;GO:1901363//heterocyclic compound binding;GO:0097367//carbohydrate derivative binding;GO:0016817//hydrolase activity, acting on acid anhydrides;GO:0016818//hydrolase activity, acting on acid anhydrides, in phosphorus**containin…	GO:0044281//small molecule metabolic process;GO:0044248//cellular catabolic process;GO:0046434//organophosphate catabolic process;GO:0006753//nucleoside phosphate metabolic process;GO:0034641//cellular nitrogen compound metabolic process;GO:1901360//organic cyclic compound metabolic process;GO:0019439//aromatic compound catabolic process;GO:0071704//organic substance metabolic process;GO:0044237/…
arahy.73B1UV	Wdr70	PREDICTED: WD repeat-containing protein 70 [Arachis ipaensis]	**	**	**	**	**	**	**
arahy.W69CPD	ARR22	PREDICTED: two-component response regulator ARR22-like [Arachis duranensis]	**	**	**	**	GO:0005623//cell;GO:0044464//cell part;GO:0005622//intracellular;GO:0044424//intracellular part	GO:0042578//phosphoric ester hydrolase activity;GO:0016788//hydrolase activity, acting on ester bonds;GO:0016791//phosphatase activity;GO:0003824//catalytic activity;GO:0016787//hydrolase activity	GO:0044763//single**organism cellular process;GO:0006793//phosphorus metabolic process;GO:0006796//phosphate**containing compound metabolic process;GO:0008152//metabolic process;GO:0044699//single**organism process;GO:0009987//cellular process;GO:0007154//cell communication;GO:0044237//cellular metabolic process;GO:0050789//regulation of biological process;GO:0007165//signal transduction;GO:00507…
arahy.FR0W00	**	RNA-binding protein 34-like [Aegilops tauschii subsp. tauschii] [Aegilops tauschii]	**	**	**	**	**	**	**
arahy.XQ00W0	**	**	**	**	**	**	**	**	**
arahy.NJ6SD5	dennd5b	DENN (AEX-3) domain protein [Medicago truncatula]	**	**	**	**	**	**	**
arahy.VYWU26	ADH2	PREDICTED: alcohol dehydrogenase class-3 [Arachis duranensis]	Metabolism	Carbohydrate metabolism;Lipid metabolism;Global and Overview;Amino acid metabolism	ko01100//Metabolic pathways;ko01110//Biosynthesis of secondary metabolites;ko01130//Biosynthesis of antibiotics;ko01120//Microbial metabolism in diverse environments;ko01200//Carbon metabolism;ko00010//Glycolysis / Gluconeogenesis;ko00071//Fatty acid degradation;ko00350//Tyrosine metabolism;ko01220//Degradation of aromatic compounds	K00121	**	**	**
arahy.9BIX4A	**	argininosuccinate lyase [Arabidopsis thaliana]	**	**	**	**	**	**	**
arahy.HCD6SP	WDR91	PREDICTED: WD repeat-containing protein 91 homolog [Arachis ipaensis]	**	**	**	**	**	**	**
arahy.RI9HIF	NRT2.5	PREDICTED: high affinity nitrate transporter 2.5 [Vigna angularis]	Metabolism	Energy metabolism	ko00910//Nitrogen metabolism	K02575	**	**	**
arahy.N88R54	**	PREDICTED: sodium/hydrogen exchanger 3-like [Arachis duranensis]	**	**	**	**	**	**	**
arahy.A8QM82	**	PREDICTED: chromatin modification-related protein MEAF6-like [Ziziphus jujuba]	**	**	**	**	**	**	**
arahy.Q13343	AGD8	PREDICTED: probable ADP-ribosylation factor GTPase-activating protein AGD8 [Arachis ipaensis]	Cellular Processes	Transport and catabolism	ko04144//Endocytosis	K12493	**	**	**
arahy.T0N3P3	**	PREDICTED: ESX-1 secretion-associated protein EspI-like [Arachis ipaensis]	**	**	**	**	**	**	**
arahy.06CJ1U	**	non-classical arabinogalactan protein 31 [Cajanus cajan]	**	**	**	**	**	**	**
arahy.URL2CG	VPS37-2	PREDICTED: vacuolar protein-sorting-associated protein 37 homolog 1-like [Arachis ipaensis]	Cellular Processes	Transport and catabolism	ko04144//Endocytosis	K12185	**	**	**
arahy.ZF4CS3	**	Transmembrane protein 194A [Glycine soja]	**	**	**	**	**	**	**
arahy.4I7PBY	**	Transmembrane protein 194A [Glycine soja]	**	**	**	**	**	**	**
arahy.6W7B85	TSJT1	PREDICTED: stem-specific protein TSJT1 [Arachis ipaensis]	**	**	**	**	**	**	**
arahy.4AIN5Y	EGY1	PREDICTED: probable zinc metalloprotease EGY1, chloroplastic [Arachis duranensis]	**	**	**	**	GO:0043231//intracellular membrane**bounded organelle;GO:0044444//cytoplasmic part;GO:0005623//cell;GO:0043226//organelle;GO:0043227//membrane**bounded organelle;GO:0009536//plastid;GO:0005622//intracellular;GO:0043229//intracellular organelle;GO:0005737//cytoplasm;GO:0044464//cell part;GO:0044424//intracellular part	**	GO:0010033//response to organic substance;GO:1901698//response to nitrogen compound;GO:0009725//response to hormone;GO:0044802//single**organism membrane organization;GO:0044238//primary metabolic process;GO:0071704//organic substance metabolic process;GO:0009668//plastid membrane organization;GO:0009629//response to gravity;GO:0006508//proteolysis;GO:0009628//response to abiotic stimulus;GO:0006…
arahy.H0XU4V	LBD20	PREDICTED: LOB domain-containing protein 20-like [Arachis ipaensis]	**	**	**	**	**	**	**
arahy.QDP4P6	At3g03770	PREDICTED: probable inactive leucine-rich repeat receptor-like protein kinase At3g03770 [Arachis ipaensis]	**	**	**	**	**	GO:0016740//transferase activity;GO:0036094//small molecule binding;GO:0032549//ribonucleoside binding;GO:0097367//carbohydrate derivative binding;GO:0097159//organic cyclic compound binding;GO:0003824//catalytic activity;GO:1901363//heterocyclic compound binding;GO:0001882//nucleoside binding;GO:0005488//binding;GO:0032550//purine ribonucleoside binding;GO:0001883//purine nucleoside binding;GO:0…	GO:0019538//protein metabolic process;GO:0071704//organic substance metabolic process;GO:0044267//cellular protein metabolic process;GO:0044238//primary metabolic process;GO:0044260//cellular macromolecule metabolic process;GO:0043412//macromolecule modification;GO:0009987//cellular process;GO:0036211//protein modification process;GO:0008152//metabolic process;GO:0006793//phosphorus metabolic pro…
arahy.QZI7QE	ZIP7	PREDICTED: fe(2+) transport protein 1-like [Arachis ipaensis]	**	**	**	**	GO:0016020//membrane	**	GO:0044699//single**organism process;GO:0006812//cation transport;GO:0006810//transport;GO:0051234//establishment of localization;GO:0044763//single**organism cellular process;GO:0009987//cellular process;GO:0006811//ion transport;GO:0044765//single**organism transport;GO:1902578//single**organism localization;GO:0030001//metal ion transport;GO:0051179//localization
arahy.V06H0G	**	plant/MOJ10-14 protein [Medicago truncatula]	**	**	**	**	**	**	**
arahy.AA3MKH	**	slc44a2 [Gossypium arboreum]	**	**	**	**	**	**	**
arahy.A4HJXM	FLA21	BnaA04g10700D [Brassica napus]	**	**	**	**	**	**	**
arahy.84A022	At2g19130	Serine/Threonine kinase, plant-type protein [Medicago truncatula]	**	**	**	**	**	**	**
arahy.C96CVE	yciO	PREDICTED: yrdC domain-containing protein, mitochondrial [Cicer arietinum]	**	**	**	**	**	**	**
arahy.7GY2ZZ	**	PREDICTED: B2 protein isoform X2 [Arachis ipaensis]	**	**	**	**	**	**	**
arahy.M286MP	CNBP	PREDICTED: protein AIR2 [Arachis ipaensis]	**	**	**	**	**	**	**
arahy.CTV7SW	**	PREDICTED: cysteine proteinase inhibitor-like [Arachis ipaensis]	**	**	**	**	**	**	GO:0080090//regulation of primary metabolic process;GO:0048519//negative regulation of biological process;GO:0051346//negative regulation of hydrolase activity;GO:0010466//negative regulation of peptidase activity;GO:0048523//negative regulation of cellular process;GO:0065009//regulation of molecular function;GO:0050789//regulation of biological process;GO:0060255//regulation of macromolecule met…
arahy.VQJ1P3	**	hypothetical protein glysoja_044789 [Glycine soja]	**	**	**	**	**	**	**
arahy.D5GV5Y	PCMP-H27	PREDICTED: pentatricopeptide repeat-containing protein At4g35130, chloroplastic-like [Arachis ipaensis]	**	**	**	**	**	**	**
arahy.0KSV0I	UBP12	PREDICTED: ubiquitin carboxyl-terminal hydrolase 13-like isoform X1 [Arachis duranensis]	**	**	**	**	**	**	**
arahy.R1KXAM	**	PREDICTED: protein SPA, chloroplastic [Cicer arietinum]	**	**	**	**	**	**	**
arahy.YFH0AU	CSC1	PREDICTED: CSC1-like protein At3g21620 [Arachis ipaensis]	**	**	**	**	GO:0044425//membrane part;GO:0031224//intrinsic component of membrane;GO:0016020//membrane	**	**
arahy.MF71YY	RLP12	PREDICTED: receptor-like protein 12 [Arachis ipaensis]	**	**	**	**	**	**	**
arahy.BT0HLV	**	PREDICTED: receptor-like protein 12 [Arachis duranensis]	**	**	**	**	**	**	**
arahy.CB89MI	RLP12	PREDICTED: receptor-like protein 12 [Arachis ipaensis]	**	**	**	**	**	**	**
arahy.BYT3FC	AGD8	PREDICTED: probable ADP-ribosylation factor GTPase-activating protein AGD8 [Arachis ipaensis]	Cellular Processes	Transport and catabolism	ko04144//Endocytosis	K12493	**	**	**
arahy.S6GYJN	CTR1	PREDICTED: serine/threonine-protein kinase STE20-like isoform X1 [Arachis duranensis]	**	**	**	**	**	**	**
arahy.Y2DLV0	**	PREDICTED: leukocyte receptor cluster member 1 homolog [Arachis duranensis]	**	**	**	**	**	**	**
arahy.8SJW9U	EDR1	PREDICTED: serine/threonine-protein kinase STE20-like isoform X1 [Arachis duranensis]	**	**	**	**	**	**	**
arahy.5F2ED3	B3GALT11	PREDICTED: AUGMIN subunit 1-like [Arachis duranensis]	**	**	**	**	GO:0044464//cell part;GO:0043227//membrane**bounded organelle;GO:0044425//membrane part;GO:0005622//intracellular;GO:0005623//cell;GO:0043229//intracellular organelle;GO:0043231//intracellular membrane**bounded organelle;GO:0031224//intrinsic component of membrane;GO:0044424//intracellular part;GO:0043226//organelle;GO:0016020//membrane	GO:0016757//transferase activity, transferring glycosyl groups;GO:0003824//catalytic activity;GO:0016740//transferase activity;GO:0016758//transferase activity, transferring hexosyl groups	GO:0019538//protein metabolic process;GO:0071704//organic substance metabolic process;GO:0044267//cellular protein metabolic process;GO:0043412//macromolecule modification;GO:0044260//cellular macromolecule metabolic process;GO:0036211//protein modification process;GO:0006464//cellular protein modification process;GO:0009987//cellular process;GO:0044238//primary metabolic process;GO:0043170//macr…
arahy.KZLY5F	**	Mog1/PsbP/DUF1795-like photosystem II reaction center PsbP family protein isoform 1 [Theobroma cacao]	**	**	**	**	**	**	**
arahy.ICF70N	At1g54780	PREDICTED: UPF0603 protein At1g54780, chloroplastic [Arachis ipaensis]	**	**	**	**	GO:0009536//plastid;GO:0044444//cytoplasmic part;GO:0044446//intracellular organelle part;GO:0031984//organelle subcompartment;GO:0043227//membrane**bounded organelle;GO:0044422//organelle part;GO:0005737//cytoplasm;GO:0005623//cell;GO:0043226//organelle;GO:0009579//thylakoid;GO:0044424//intracellular part;GO:0044436//thylakoid part;GO:0044435//plastid part;GO:0043231//intracellular membrane**bou…	**	GO:0006793//phosphorus metabolic process;GO:0044237//cellular metabolic process;GO:0009765//photosynthesis, light harvesting;GO:0015979//photosynthesis;GO:0006091//generation of precursor metabolites and energy;GO:0019684//photosynthesis, light reaction;GO:0006796//phosphate**containing compound metabolic process;GO:0009987//cellular process;GO:0008152//metabolic process
arahy.7RA8NE	**	**	**	**	**	**	**	**	**
arahy.QT5RS9	At3g05180	PREDICTED: GDSL esterase/lipase At1g54790-like [Arachis ipaensis]	**	**	**	**	**	GO:0016787//hydrolase activity;GO:0003824//catalytic activity	**
arahy.XVWX7G	OMA1	PREDICTED: mitochondrial metalloendopeptidase OMA1-like [Arachis ipaensis]	**	**	**	**	**	**	**
arahy.4PM453	mon2	armadillo/beta-catenin-like repeat protein [Medicago truncatula]	**	**	**	**	**	**	**
arahy.NT6F81	**	EF-hand protein [Medicago truncatula]	**	**	**	**	**	**	**
arahy.PW8GWK	BIK1	PREDICTED: protein kinase APK1B, chloroplastic-like isoform X2 [Arachis duranensis]	**	**	**	**	**	**	**
arahy.X0CD3J	SF21	PREDICTED: pollen-specific protein SF21-like [Arachis ipaensis]	**	**	**	**	**	**	**
arahy.QKB4J8	**	PREDICTED: E3 ubiquitin-protein ligase HERC2-like [Arachis ipaensis]	**	**	**	**	**	**	**
arahy.G80LMI	Os02g0714600	P-loop nucleoside triphosphate hydrolase superfamily protein [Medicago truncatula]	**	**	**	**	**	**	**
arahy.N67PK3	prmA	PREDICTED: ribosomal protein L11 methyltransferase-like [Arachis ipaensis]	**	**	**	**	**	**	**
arahy.CUHC67	NRT2.5	PREDICTED: high affinity nitrate transporter 2.5-like isoform X1 [Arachis ipaensis]	Metabolism	Energy metabolism	ko00910//Nitrogen metabolism	K02575	**	**	GO:0044699//single**organism process;GO:0044763//single**organism cellular process;GO:0009987//cellular process
arahy.8Y74W7	BSPA	PREDICTED: bark storage protein A-like [Arachis ipaensis]	**	**	**	**	**	**	**
arahy.QJ7C3B	**	START-2 domain protein [Medicago truncatula]	**	**	**	**	**	**	**
arahy.JJ1SBB	**	1-(5-phosphoribosyl)-5-[(5-phosphoribosylamino)methylideneamino] imidazole-4-carboxamide isomerase [Gossypium arboreum]	**	**	**	**	**	**	**
arahy.9VSU0K	**	PREDICTED: pentatricopeptide repeat-containing protein At2g20710, mitochondrial-like [Arachis ipaensis]	**	**	**	**	**	**	**
arahy.70FQSK	BHLH111	PREDICTED: transcription factor bHLH111 [Arachis ipaensis]	**	**	**	**	**	**	**
arahy.JPXG8L	**	PREDICTED: glycine-rich protein A3 [Nicotiana tomentosiformis]	**	**	**	**	**	**	**
arahy.1VF0IH	**	Ulp1 protease family, carboxy-terminal domain protein [Medicago truncatula]	**	**	**	**	**	**	**
arahy.C5UZ0Y	**	PREDICTED: protein FAR1-RELATED SEQUENCE 2-like [Arachis duranensis]	**	**	**	**	**	**	**
arahy.72FWH3	IDD4	PREDICTED: protein indeterminate-domain 4, chloroplastic-like [Arachis ipaensis]	**	**	**	**	**	**	**
arahy.H2TQG4	At5g65240	PREDICTED: probable LRR receptor-like serine/threonine-protein kinase At5g10290 [Arachis duranensis]	**	**	**	**	**	**	**
arahy.TVM56H	CCP1	PREDICTED: probable cysteine proteinase A494 [Arachis ipaensis]	**	**	**	**	**	**	**
arahy.DK0QII	**	**	**	**	**	**	**	**	**
arahy.3IZ0NN	PAT15	PREDICTED: probable protein S-acyltransferase 15 [Arachis ipaensis]	**	**	**	**	GO:0016020//membrane;GO:0031224//intrinsic component of membrane;GO:0044425//membrane part	GO:0016746//transferase activity, transferring acyl groups;GO:0043169//cation binding;GO:0016747//transferase activity, transferring acyl groups other than amino**acyl groups;GO:0005488//binding;GO:0046914//transition metal ion binding;GO:0016409//palmitoyltransferase activity;GO:0003824//catalytic activity;GO:0046872//metal ion binding;GO:0016740//transferase activity;GO:0043167//ion binding	**
arahy.N0MV1J	AVT1	PREDICTED: vacuolar amino acid transporter 1 [Arachis ipaensis]	**	**	**	**	GO:0016020//membrane;GO:0044425//membrane part;GO:0031224//intrinsic component of membrane	**	**
arahy.JYTW4X	WCRKC2	PREDICTED: thioredoxin-like 3-2, chloroplastic isoform X1 [Arachis ipaensis]	**	**	**	**	**	**	**
arahy.YE7AHB	APUM4	PREDICTED: pumilio homolog 4 [Arachis ipaensis]	**	**	**	**	**	**	**
arahy.QJ62AM	DDB_G0284757	PREDICTED: OTU domain-containing protein DDB_G0284757 isoform X2 [Arachis duranensis]	**	**	**	**	**	**	**
arahy.HII4RG	**	PREDICTED: lectin-like [Arachis ipaensis]	**	**	**	**	**	GO:0005488//binding	**
arahy.X3TKXF	CCD	PREDICTED: carotenoid 9,10(9',10')-cleavage dioxygenase-like isoform X2 [Arachis ipaensis]	**	**	**	**	**	**	**
arahy.B2GMFE	CCD	PREDICTED: carotenoid 9,10(9',10')-cleavage dioxygenase-like isoform X2 [Arachis ipaensis]	**	**	**	**	**	**	**
arahy.U7NLJQ	CCD1	PREDICTED: carotenoid 9,10(9',10')-cleavage dioxygenase-like isoform X2 [Arachis ipaensis]	**	**	**	**	**	**	**
arahy.M6TL6K	**	PREDICTED: lectin-like [Arachis ipaensis]	**	**	**	**	**	GO:0005488//binding	**
arahy.PD2L4U	**	PREDICTED: lectin-like [Arachis ipaensis]	**	**	**	**	**	GO:0005488//binding	**
arahy.FQB87F	**	**	**	**	**	**	**	**	**
For YP
arahy.Q2K3EA	ETO1	PREDICTED: ethylene-overproduction protein 1-like [Arachis duranensis]	**	**	**	**	**	**	**
arahy.JMQ6FC	**	PREDICTED: L10-interacting MYB domain-containing protein-like [Arachis duranensis]	**	**	**	**	**	**	**
arahy.680Z4Y	LSF2	PREDICTED: phosphoglucan phosphatase LSF2, chloroplastic isoform X2 [Arachis duranensis]	**	**	**	**	**	**	**
arahy.4MW0AD	**	PREDICTED: cyclin-B2-2-like [Glycine max]	**	**	**	**	**	**	**
arahy.9VR9ZH	LPA3	PREDICTED: protein LOW PSII ACCUMULATION 3, chloroplastic [Arachis duranensis]	**	**	**	**	GO:0005623//cell;GO:0043231//intracellular membrane**bounded organelle;GO:0005737//cytoplasm;GO:0044435//plastid part;GO:0044464//cell part;GO:0009536//plastid;GO:0043226//organelle;GO:0044424//intracellular part;GO:0043229//intracellular organelle;GO:0005622//intracellular;GO:0044444//cytoplasmic part;GO:0044422//organelle part;GO:0043227//membrane**bounded organelle;GO:0044446//intracellular or…	**	GO:0009987//cellular process;GO:0015979//photosynthesis;GO:0008152//metabolic process;GO:0044237//cellular metabolic process;GO:0006091//generation of precursor metabolites and energy;GO:0019684//photosynthesis, light reaction
arahy.ZS7EEZ	CNGC6	cNMP_binding domain-containing protein/Ion_trans domain-containing protein [Cephalotus follicularis]	Organismal Systems	Environmental adaptation	ko04626//Plant**pathogen interaction	K05391	**	**	**
arahy.P9PDR5	FUT8	PREDICTED: probable fucosyltransferase 8 [Arachis duranensis]	**	**	**	**	**	**	**
arahy.EQU2N6	LSF2	PREDICTED: phosphoglucan phosphatase LSF2, chloroplastic isoform X2 [Arachis duranensis]	**	**	**	**	**	**	**
arahy.TF9NF6	bdp1	Transcription factor TFIIIB component B'' [Glycine soja]	**	**	**	**	**	**	**
arahy.K5IGPH	At3g03100	PREDICTED: probable NADH dehydrogenase [ubiquinone] 1 alpha subcomplex subunit 12 [Arachis duranensis]	Metabolism	Energy metabolism;Global and Overview	ko01100//Metabolic pathways;ko00190//Oxidative phosphorylation	K11352	**	GO:0016655//oxidoreductase activity, acting on NAD(P)H, quinone or similar compound as acceptor;GO:0003824//catalytic activity;GO:0003954//NADH dehydrogenase activity;GO:0050136//NADH dehydrogenase (quinone) activity;GO:0016491//oxidoreductase activity;GO:0016651//oxidoreductase activity, acting on NAD(P)H	GO:0044699//single**organism process;GO:0044710//single**organism metabolic process;GO:0008152//metabolic process
arahy.N502YT	HRD1A	PREDICTED: ERAD-associated E3 ubiquitin-protein ligase HRD1B-like isoform X1 [Arachis ipaensis]	Genetic Information Processing	Folding, sorting and degradation	ko04141//Protein processing in endoplasmic reticulum;ko04120//Ubiquitin mediated proteolysis	K10601	**	GO:0005488//binding;GO:0043167//ion binding;GO:0046872//metal ion binding;GO:0043169//cation binding	**
arahy.9W290Q	**	hydroxyproline O-arabinosyltransferase 1 [Cajanus cajan]	**	**	**	**	**	**	**
arahy.NDRC00	**	BnaC03g04610D [Brassica napus]	**	**	**	**	**	**	**
arahy.Q35D0A	**	**	**	**	**	**	**	**	**
arahy.2000FW	**	slc44a2 [Gossypium arboreum]	**	**	**	**	**	**	**
arahy.TRGC7G	KNAT3	PREDICTED: homeobox protein knotted-1-like 3 isoform X1 [Arachis duranensis]	**	**	**	**	**	**	**
arahy.PKKG09	TRS120	PREDICTED: trafficking protein particle complex II-specific subunit 120 homolog [Arachis duranensis]	**	**	**	**	**	**	**
arahy.7H8NL8	ALF4	PREDICTED: aberrant root formation protein 4 [Arachis duranensis]	**	**	**	**	**	**	**
arahy.KT90FJ	**	BnaA01g04880D [Brassica napus]	**	**	**	**	**	**	**
arahy.074BTZ	**	PREDICTED: replication protein A 70 kDa DNA-binding subunit B-like [Arachis duranensis]	Genetic Information Processing	Replication and repair	ko03420//Nucleotide excision repair;ko03030//DNA replication;ko03440//Homologous recombination;ko03430//Mismatch repair	K07466	**	**	**
arahy.T80IJN	**	PREDICTED: replication protein A 70 kDa DNA-binding subunit-like [Arachis ipaensis]	Genetic Information Processing	Replication and repair	ko03420//Nucleotide excision repair;ko03030//DNA replication;ko03440//Homologous recombination;ko03430//Mismatch repair	K07466	**	**	**
arahy.7L8Q37	At1g48120	PREDICTED: serine/threonine-protein phosphatase 7 long form homolog [Arachis ipaensis]	**	**	**	**	**	**	**
arahy.574Q67	At1g05030	PREDICTED: probable plastidic glucose transporter 1 isoform X2 [Arachis ipaensis]	**	**	**	**	GO:0031224//intrinsic component of membrane;GO:0044425//membrane part;GO:0016020//membrane	GO:0005215//transporter activity;GO:0022857//transmembrane transporter activity	GO:0009987//cellular process;GO:0051179//localization;GO:0051234//establishment of localization;GO:0044699//single**organism process;GO:0044763//single**organism cellular process
arahy.AII7S7	At1g05030	PREDICTED: probable plastidic glucose transporter 1 isoform X3 [Arachis ipaensis]	**	**	**	**	**	**	**
arahy.QVT58A	CNGC20	PREDICTED: probable cyclic nucleotide-gated ion channel 20, chloroplastic isoform X2 [Arachis duranensis]	Organismal Systems	Environmental adaptation	ko04626//Plant**pathogen interaction	K05391	**	**	**
arahy.2Q854G	**	PREDICTED: pentatricopeptide repeat-containing protein At3g13880-like [Arachis ipaensis]	**	**	**	**	**	**	**
arahy.6J07HI	SWEET6B	PREDICTED: bidirectional sugar transporter SWEET6b-like [Arachis ipaensis]	**	**	**	**	**	**	**
arahy.K3L8DV	SWEET6B	PREDICTED: bidirectional sugar transporter SWEET6b-like [Arachis ipaensis]	**	**	**	**	**	**	**
arahy.XA2R2M	PBC1	PREDICTED: proteasome subunit beta type-3-A [Arachis duranensis]	Genetic Information Processing	Folding, sorting and degradation	ko03050//Proteasome	K02735	**	**	**
arahy.7B5I5W	PUB3	PREDICTED: U-box domain-containing protein 3 isoform X1 [Arachis ipaensis]	**	**	**	**	**	**	**
arahy.Y4GE00	LSH3	PREDICTED: protein LIGHT-DEPENDENT SHORT HYPOCOTYLS 4-like [Arachis ipaensis]	**	**	**	**	GO:0043231//intracellular membrane**bounded organelle;GO:0043229//intracellular organelle;GO:0043226//organelle;GO:0043227//membrane**bounded organelle;GO:0044424//intracellular part;GO:0044464//cell part;GO:0005622//intracellular;GO:0005623//cell	**	GO:0048507//meristem development;GO:0032502//developmental process;GO:0000003//reproduction;GO:0044707//single**multicellular organism process;GO:0009888//tissue development;GO:0007275//multicellular organism development;GO:0022414//reproductive process;GO:0044699//single**organism process;GO:0032501//multicellular organismal process;GO:0009798//axis specification;GO:0010073//meristem maintenance…
arahy.A3WBL0	**	polyprotein, partial [Cajanus cajan]	**	**	**	**	**	**	**
arahy.H97NC3	NTF6	PREDICTED: mitogen-activated protein kinase 13-like [Arachis duranensis]	**	**	**	**	**	**	**
arahy.KBV6L0	PRL1	PREDICTED: protein pleiotropic regulatory locus 1 [Arachis duranensis]	Genetic Information Processing	Transcription	ko03040//Spliceosome	K12862	**	**	**
arahy.KW19LS	SBT5.4	PREDICTED: subtilisin-like protease SBT5.4 [Arachis ipaensis]	**	**	**	**	**	**	**
arahy.PY3JPZ	**	PREDICTED: uncharacterized protein LOC107633951 [Arachis ipaensis]	**	**	**	**	**	**	**
arahy.K0A92D	**	DDE_4 domain-containing protein, partial [Cephalotus follicularis]	**	**	**	**	**	**	**
arahy.SDZN59	CNR8	PREDICTED: cell number regulator 8 [Arachis duranensis]	**	**	**	**	**	**	**
arahy.05RLXM	CNR8	PREDICTED: cell number regulator 8 [Arachis duranensis]	**	**	**	**	**	**	**
arahy.FC0UQU	S1FA2	PREDICTED: DNA-binding protein S1FA-like [Arachis duranensis]	**	**	**	**	GO:0005623//cell;GO:0044424//intracellular part;GO:0043226//organelle;GO:0043227//membrane**bounded organelle;GO:0005622//intracellular;GO:0044464//cell part;GO:0043231//intracellular membrane**bounded organelle;GO:0043229//intracellular organelle	**	GO:0006807//nitrogen compound metabolic process;GO:0044271//cellular nitrogen compound biosynthetic process;GO:0008152//metabolic process;GO:0006139//nucleobase**containing compound metabolic process;GO:0010467//gene expression;GO:0016070//RNA metabolic process;GO:0006725//cellular aromatic compound metabolic process;GO:1901360//organic cyclic compound metabolic process;GO:0009987//cellular proce…
arahy.60591L	**	PREDICTED: 54S ribosomal protein L51, mitochondrial-like [Arachis ipaensis]	**	**	**	**	**	**	**
arahy.QZI7QE	ZIP7	PREDICTED: fe(2+) transport protein 1-like [Arachis ipaensis]	**	**	**	**	GO:0016020//membrane	**	GO:0044699//single**organism process;GO:0006812//cation transport;GO:0006810//transport;GO:0051234//establishment of localization;GO:0044763//single**organism cellular process;GO:0009987//cellular process;GO:0006811//ion transport;GO:0044765//single**organism transport;GO:1902578//single**organism localization;GO:0030001//metal ion transport;GO:0051179//localization
arahy.V06H0G	**	plant/MOJ10-14 protein [Medicago truncatula]	**	**	**	**	**	**	**
arahy.AA3MKH	**	slc44a2 [Gossypium arboreum]	**	**	**	**	**	**	**
arahy.A4HJXM	FLA21	BnaA04g10700D [Brassica napus]	**	**	**	**	**	**	**
arahy.84A022	At2g19130	Serine/Threonine kinase, plant-type protein [Medicago truncatula]	**	**	**	**	**	**	**
arahy.C96CVE	yciO	PREDICTED: yrdC domain-containing protein, mitochondrial [Cicer arietinum]	**	**	**	**	**	**	**
arahy.7GY2ZZ	**	PREDICTED: B2 protein isoform X2 [Arachis ipaensis]	**	**	**	**	**	**	**
arahy.BYT3FC	AGD8	PREDICTED: probable ADP-ribosylation factor GTPase-activating protein AGD8 [Arachis ipaensis]	Cellular Processes	Transport and catabolism	ko04144//Endocytosis	K12493	**	**	**
arahy.5F2ED3	B3GALT11	PREDICTED: AUGMIN subunit 1-like [Arachis duranensis]	**	**	**	**	GO:0044464//cell part;GO:0043227//membrane**bounded organelle;GO:0044425//membrane part;GO:0005622//intracellular;GO:0005623//cell;GO:0043229//intracellular organelle;GO:0043231//intracellular membrane**bounded organelle;GO:0031224//intrinsic component of membrane;GO:0044424//intracellular part;GO:0043226//organelle;GO:0016020//membrane	GO:0016757//transferase activity, transferring glycosyl groups;GO:0003824//catalytic activity;GO:0016740//transferase activity;GO:0016758//transferase activity, transferring hexosyl groups	GO:0019538//protein metabolic process;GO:0071704//organic substance metabolic process;GO:0044267//cellular protein metabolic process;GO:0043412//macromolecule modification;GO:0044260//cellular macromolecule metabolic process;GO:0036211//protein modification process;GO:0006464//cellular protein modification process;GO:0009987//cellular process;GO:0044238//primary metabolic process;GO:0043170//macr…
arahy.KZLY5F	**	Mog1/PsbP/DUF1795-like photosystem II reaction center PsbP family protein isoform 1 [Theobroma cacao]	**	**	**	**	**	**	**
arahy.ICF70N	At1g54780	PREDICTED: UPF0603 protein At1g54780, chloroplastic [Arachis ipaensis]	**	**	**	**	GO:0009536//plastid;GO:0044444//cytoplasmic part;GO:0044446//intracellular organelle part;GO:0031984//organelle subcompartment;GO:0043227//membrane**bounded organelle;GO:0044422//organelle part;GO:0005737//cytoplasm;GO:0005623//cell;GO:0043226//organelle;GO:0009579//thylakoid;GO:0044424//intracellular part;GO:0044436//thylakoid part;GO:0044435//plastid part;GO:0043231//intracellular membrane**bou…	**	GO:0006793//phosphorus metabolic process;GO:0044237//cellular metabolic process;GO:0009765//photosynthesis, light harvesting;GO:0015979//photosynthesis;GO:0006091//generation of precursor metabolites and energy;GO:0019684//photosynthesis, light reaction;GO:0006796//phosphate**containing compound metabolic process;GO:0009987//cellular process;GO:0008152//metabolic process
arahy.7RA8NE	**	**	**	**	**	**	**	**	**
arahy.QT5RS9	At3g05180	PREDICTED: GDSL esterase/lipase At1g54790-like [Arachis ipaensis]	**	**	**	**	**	GO:0016787//hydrolase activity;GO:0003824//catalytic activity	**
arahy.XVWX7G	OMA1	PREDICTED: mitochondrial metalloendopeptidase OMA1-like [Arachis ipaensis]	**	**	**	**	**	**	**
arahy.J83EUV	**	PREDICTED: myb-like protein AA [Arachis ipaensis]	**	**	**	**	**	**	**
arahy.6Q2F8D	**	PREDICTED: UPF0746 protein DDB_G0281095-like [Arachis duranensis]	**	**	**	**	**	**	**
arahy.F7NR6L	TIR1	PREDICTED: protein TRANSPORT INHIBITOR RESPONSE 1-like isoform X1 [Arachis duranensis]	Environmental Information Processing	Signal transduction	ko04075//Plant hormone signal transduction	K14485	GO:0032991//macromolecular complex;GO:0044422//organelle part;GO:0000152//nuclear ubiquitin ligase complex;GO:0000151//ubiquitin ligase complex;GO:0043227//membrane**bounded organelle;GO:0044446//intracellular organelle part;GO:0043226//organelle;GO:0044424//intracellular part;GO:0043229//intracellular organelle;GO:0005623//cell;GO:1990234//transferase complex;GO:0005622//intracellular;GO:0044428…	**	GO:0048731//system development;GO:0044707//single**multicellular organism process;GO:0050896//response to stimulus;GO:0099402//plant organ development;GO:0061458//reproductive system development;GO:0003006//developmental process involved in reproduction;GO:0009555//pollen development;GO:0032501//multicellular organismal process;GO:0022414//reproductive process;GO:0009908//flower development;GO:00…
arahy.T5EZBY	**	Proteinase inhibitor [Glycine soja]	**	**	**	**	**	GO:0016787//hydrolase activity;GO:0003824//catalytic activity	GO:0009892//negative regulation of metabolic process;GO:0065007//biological regulation;GO:0032268//regulation of cellular protein metabolic process;GO:0060255//regulation of macromolecule metabolic process;GO:0031323//regulation of cellular metabolic process;GO:0043086//negative regulation of catalytic activity;GO:0051246//regulation of protein metabolic process;GO:0065009//regulation of molecula…
arahy.V43MGD	**	PREDICTED: protein IQ-DOMAIN 1 [Arachis ipaensis]	**	**	**	**	**	**	**
arahy.20YP49	XRCC4	PREDICTED: DNA repair protein XRCC4-like [Arachis ipaensis]	Genetic Information Processing	Replication and repair	ko03450//Non**homologous end**joining	K10886	GO:0005622//intracellular;GO:0044464//cell part;GO:0043226//organelle;GO:0043229//intracellular organelle;GO:0043227//membrane**bounded organelle;GO:0005623//cell;GO:0044424//intracellular part;GO:0043231//intracellular membrane**bounded organelle	GO:0005488//binding;GO:0005515//protein binding	GO:0044763//single**organism cellular process;GO:0006259//DNA metabolic process;GO:0044237//cellular metabolic process;GO:0043170//macromolecule metabolic process;GO:0046483//heterocycle metabolic process;GO:0090304//nucleic acid metabolic process;GO:0008152//metabolic process;GO:0044238//primary metabolic process;GO:0044260//cellular macromolecule metabolic process;GO:0044710//single**organism m…
arahy.WBEP1R	UAH	PREDICTED: ureidoglycolate hydrolase [Arachis ipaensis]	Metabolism	Nucleotide metabolism;Global and Overview	ko01100//Metabolic pathways;ko01120//Microbial metabolism in diverse environments;ko00230//Purine metabolism	K18151	**	GO:0003824//catalytic activity	**
arahy.R3UUWW	**	PREDICTED: uncharacterized protein LOC107618653 isoform X2 [Arachis ipaensis]	**	**	**	**	**	**	**
arahy.K99CPJ	WDL1	PREDICTED: protein WVD2-like 3 isoform X3 [Arachis ipaensis]	**	**	**	**	**	**	**
arahy.EN37DR	COP10	PREDICTED: constitutive photomorphogenesis protein 10-like [Arachis ipaensis]	Genetic Information Processing	Folding, sorting and degradation	ko04141//Protein processing in endoplasmic reticulum;ko04120//Ubiquitin mediated proteolysis	K06689	**	**	**
arahy.G80LMI	Os02g0714600	P-loop nucleoside triphosphate hydrolase superfamily protein [Medicago truncatula]	**	**	**	**	**	**	**
arahy.N67PK3	prmA	PREDICTED: ribosomal protein L11 methyltransferase-like [Arachis ipaensis]	**	**	**	**	**	**	**
arahy.CUHC67	NRT2.5	PREDICTED: high affinity nitrate transporter 2.5-like isoform X1 [Arachis ipaensis]	Metabolism	Energy metabolism	ko00910//Nitrogen metabolism	K02575	**	**	GO:0044699//single**organism process;GO:0044763//single**organism cellular process;GO:0009987//cellular process
arahy.8Y74W7	BSPA	PREDICTED: bark storage protein A-like [Arachis ipaensis]	**	**	**	**	**	**	**
arahy.QJ7C3B	**	START-2 domain protein [Medicago truncatula]	**	**	**	**	**	**	**
arahy.JJ1SBB	**	1-(5-phosphoribosyl)-5-[(5-phosphoribosylamino)methylideneamino] imidazole-4-carboxamide isomerase [Gossypium arboreum]	**	**	**	**	**	**	**
arahy.9VSU0K	**	PREDICTED: pentatricopeptide repeat-containing protein At2g20710, mitochondrial-like [Arachis ipaensis]	**	**	**	**	**	**	**
arahy.DK0QII	**	**	**	**	**	**	**	**	**
arahy.3IZ0NN	PAT15	PREDICTED: probable protein S-acyltransferase 15 [Arachis ipaensis]	**	**	**	**	GO:0016020//membrane;GO:0031224//intrinsic component of membrane;GO:0044425//membrane part	GO:0016746//transferase activity, transferring acyl groups;GO:0043169//cation binding;GO:0016747//transferase activity, transferring acyl groups other than amino**acyl groups;GO:0005488//binding;GO:0046914//transition metal ion binding;GO:0016409//palmitoyltransferase activity;GO:0003824//catalytic activity;GO:0046872//metal ion binding;GO:0016740//transferase activity;GO:0043167//ion binding	**
arahy.N0MV1J	AVT1	PREDICTED: vacuolar amino acid transporter 1 [Arachis ipaensis]	**	**	**	**	GO:0016020//membrane;GO:0044425//membrane part;GO:0031224//intrinsic component of membrane	**	**
arahy.JYTW4X	WCRKC2	PREDICTED: thioredoxin-like 3-2, chloroplastic isoform X1 [Arachis ipaensis]	**	**	**	**	**	**	**
arahy.YE7AHB	APUM4	PREDICTED: pumilio homolog 4 [Arachis ipaensis]	**	**	**	**	**	**	**
arahy.QJ62AM	DDB_G0284757	PREDICTED: OTU domain-containing protein DDB_G0284757 isoform X2 [Arachis duranensis]	**	**	**	**	**	**	**
arahy.B29LWX	ABCG24	PREDICTED: ABC transporter G family member 24-like isoform X1 [Arachis ipaensis]	**	**	**	**	GO:0016020//membrane	GO:0016818//hydrolase activity, acting on acid anhydrides, in phosphorus**containing anhydrides;GO:0016462//pyrophosphatase activity;GO:0097367//carbohydrate derivative binding;GO:0001883//purine nucleoside binding;GO:0003824//catalytic activity;GO:0036094//small molecule binding;GO:1901363//heterocyclic compound binding;GO:0016817//hydrolase activity, acting on acid anhydrides;GO:0005488//bindin…	GO:0046700//heterocycle catabolic process;GO:0044710//single**organism metabolic process;GO:0006139//nucleobase**containing compound metabolic process;GO:0009261//ribonucleotide catabolic process;GO:0006796//phosphate**containing compound metabolic process;GO:0006807//nitrogen compound metabolic process;GO:0044238//primary metabolic process;GO:0019637//organophosphate metabolic process;GO:0044248…
arahy.PCB8SU	GET3	PREDICTED: ATPase ASNA1 homolog 2 [Arachis ipaensis]	**	**	**	**	**	GO:0015405//P**P**bond**hydrolysis**driven transmembrane transporter activity;GO:0043492//ATPase activity, coupled to movement of substances;GO:0003824//catalytic activity;GO:0016787//hydrolase activity;GO:0022804//active transmembrane transporter activity;GO:0042623//ATPase activity, coupled;GO:0022857//transmembrane transporter activity;GO:0016818//hydrolase activity, acting on acid anhydrides,…	GO:0009259//ribonucleotide metabolic process;GO:0019439//aromatic compound catabolic process;GO:1901575//organic substance catabolic process;GO:0044238//primary metabolic process;GO:1901360//organic cyclic compound metabolic process;GO:0071704//organic substance metabolic process;GO:0009150//purine ribonucleotide metabolic process;GO:0044237//cellular metabolic process;GO:0046434//organophosphate…
arahy.DF36MW	XI-E	PREDICTED: myosin-11-like [Arachis duranensis]	**	**	**	**	**	**	**
arahy.HII4RG	**	PREDICTED: lectin-like [Arachis ipaensis]	**	**	**	**	**	GO:0005488//binding	**
arahy.X3TKXF	CCD	PREDICTED: carotenoid 9,10(9',10')-cleavage dioxygenase-like isoform X2 [Arachis ipaensis]	**	**	**	**	**	**	**
arahy.B2GMFE	CCD	PREDICTED: carotenoid 9,10(9',10')-cleavage dioxygenase-like isoform X2 [Arachis ipaensis]	**	**	**	**	**	**	**
arahy.U7NLJQ	CCD1	PREDICTED: carotenoid 9,10(9',10')-cleavage dioxygenase-like isoform X2 [Arachis ipaensis]	**	**	**	**	**	**	**
arahy.M6TL6K	**	PREDICTED: lectin-like [Arachis ipaensis]	**	**	**	**	**	GO:0005488//binding	**
arahy.PD2L4U	**	PREDICTED: lectin-like [Arachis ipaensis]	**	**	**	**	**	GO:0005488//binding	**
arahy.FQB87F	**	**	**	**	**	**	**	**	**

## Sheet: GO
GO ID	Description	out (35)	All (12101)	p-value	p.adjust	Genes
For PBP
GO:1902600	hydrogen ion transmembrane transport	3	36	0.000148243	0.0132936	arahy.8X9LLP;arahy.QU8SEY;arahy.T8J8BP
GO:0006006	glucose metabolic process	3	39	0.000188622	0.0132936	arahy.795S4X;arahy.8X9LLP;arahy.A6MV6T
GO:0009142	nucleoside triphosphate biosynthetic process	3	44	0.000270653	0.0132936	arahy.A6MV6T;arahy.QU8SEY;arahy.T8J8BP
GO:0015985	energy coupled proton transport, down electrochemical gradient	2	9	0.000288877	0.0132936	arahy.QU8SEY;arahy.T8J8BP
GO:0015986	ATP synthesis coupled proton transport	2	9	0.000288877	0.0132936	arahy.QU8SEY;arahy.T8J8BP
GO:0009141	nucleoside triphosphate metabolic process	3	46	0.000308991	0.0132936	arahy.A6MV6T;arahy.QU8SEY;arahy.T8J8BP
GO:0051603	proteolysis involved in cellular protein catabolic process	4	120	0.000379711	0.0132936	arahy.795S4X;arahy.A6MV6T;arahy.PS7EZR;arahy.QWV34J
GO:0030163	protein catabolic process	4	122	0.000404345	0.0132936	arahy.795S4X;arahy.A6MV6T;arahy.PS7EZR;arahy.QWV34J
GO:0044257	cellular protein catabolic process	4	122	0.000404345	0.0132936	arahy.795S4X;arahy.A6MV6T;arahy.PS7EZR;arahy.QWV34J
GO:0098655	cation transmembrane transport	3	54	0.000496957	0.0132936	arahy.8X9LLP;arahy.QU8SEY;arahy.T8J8BP
GO:0098660	inorganic ion transmembrane transport	3	54	0.000496957	0.0132936	arahy.8X9LLP;arahy.QU8SEY;arahy.T8J8BP
GO:0098662	inorganic cation transmembrane transport	3	54	0.000496957	0.0132936	arahy.8X9LLP;arahy.QU8SEY;arahy.T8J8BP
GO:0044265	cellular macromolecule catabolic process	4	135	0.000593179	0.014647	arahy.795S4X;arahy.A6MV6T;arahy.PS7EZR;arahy.QWV34J
GO:0019318	hexose metabolic process	3	76	0.00134853	0.0309198	arahy.795S4X;arahy.8X9LLP;arahy.A6MV6T
GO:0009057	macromolecule catabolic process	4	205	0.00277581	0.0468949	arahy.795S4X;arahy.A6MV6T;arahy.PS7EZR;arahy.QWV34J
GO:0006754	ATP biosynthetic process	2	28	0.00293038	0.0468949	arahy.QU8SEY;arahy.T8J8BP
GO:0009145	purine nucleoside triphosphate biosynthetic process	2	28	0.00293038	0.0468949	arahy.QU8SEY;arahy.T8J8BP
GO:0009206	purine ribonucleoside triphosphate biosynthetic process	2	28	0.00293038	0.0468949	arahy.QU8SEY;arahy.T8J8BP
GO:0015988	energy coupled proton transmembrane transport, against electrochemical gradient	2	28	0.00293038	0.0468949	arahy.8X9LLP;arahy.QU8SEY
GO:0005996	monosaccharide metabolic process	3	103	0.00321639	0.0468949	arahy.795S4X;arahy.8X9LLP;arahy.A6MV6T
GO:0009144	purine nucleoside triphosphate metabolic process	2	30	0.00336007	0.0468949	arahy.QU8SEY;arahy.T8J8BP
GO:0009205	purine ribonucleoside triphosphate metabolic process	2	30	0.00336007	0.0468949	arahy.QU8SEY;arahy.T8J8BP
GO:0046034	ATP metabolic process	2	30	0.00336007	0.0468949	arahy.QU8SEY;arahy.T8J8BP
GO:0015992	proton transport	3	108	0.00367657	0.0491741	arahy.8X9LLP;arahy.QU8SEY;arahy.T8J8BP
GO:0042451	purine nucleoside biosynthetic process	2	35	0.00455453	0.0547156	arahy.QU8SEY;arahy.T8J8BP
GO:0046129	purine ribonucleoside biosynthetic process	2	35	0.00455453	0.0547156	arahy.QU8SEY;arahy.T8J8BP
GO:0034220	ion transmembrane transport	3	117	0.00460224	0.0547156	arahy.8X9LLP;arahy.QU8SEY;arahy.T8J8BP
GO:0009201	ribonucleoside triphosphate biosynthetic process	2	40	0.00591688	0.0678328	arahy.QU8SEY;arahy.T8J8BP
GO:0009168	purine ribonucleoside monophosphate biosynthetic process	2	42	0.00650774	0.0686823	arahy.QU8SEY;arahy.T8J8BP
GO:0009199	ribonucleoside triphosphate metabolic process	2	42	0.00650774	0.0686823	arahy.QU8SEY;arahy.T8J8BP
GO:0048588	developmental cell growth	2	43	0.00681287	0.0686823	arahy.795S4X;arahy.8X9LLP
GO:1901293	nucleoside phosphate biosynthetic process	3	135	0.0068475	0.0686823	arahy.A6MV6T;arahy.QU8SEY;arahy.T8J8BP
GO:0009167	purine ribonucleoside monophosphate metabolic process	2	44	0.0071244	0.0686823	arahy.QU8SEY;arahy.T8J8BP
GO:0055085	transmembrane transport	3	138	0.00727476	0.0686823	arahy.8X9LLP;arahy.QU8SEY;arahy.T8J8BP
GO:0015672	monovalent inorganic cation transport	3	141	0.00771756	0.0692517	arahy.8X9LLP;arahy.QU8SEY;arahy.T8J8BP
GO:0046128	purine ribonucleoside metabolic process	2	46	0.00776655	0.0692517	arahy.QU8SEY;arahy.T8J8BP
GO:0007088	regulation of mitotic nuclear division	1	3	0.00865261	0.0712868	arahy.QWV34J
GO:0051783	regulation of nuclear division	1	3	0.00865261	0.0712868	arahy.QWV34J
GO:0090407	organophosphate biosynthetic process	3	149	0.00897544	0.0712868	arahy.A6MV6T;arahy.QU8SEY;arahy.T8J8BP
GO:0009127	purine nucleoside monophosphate biosynthetic process	2	50	0.00912613	0.0712868	arahy.QU8SEY;arahy.T8J8BP
GO:0042278	purine nucleoside metabolic process	2	50	0.00912613	0.0712868	arahy.QU8SEY;arahy.T8J8BP
GO:0009126	purine nucleoside monophosphate metabolic process	2	52	0.00984297	0.0712868	arahy.QU8SEY;arahy.T8J8BP
GO:0009163	nucleoside biosynthetic process	2	52	0.00984297	0.0712868	arahy.QU8SEY;arahy.T8J8BP
GO:0042455	ribonucleoside biosynthetic process	2	52	0.00984297	0.0712868	arahy.QU8SEY;arahy.T8J8BP
GO:0006818	hydrogen transport	3	155	0.00999347	0.0712868	arahy.8X9LLP;arahy.QU8SEY;arahy.T8J8BP
GO:0010564	regulation of cell cycle process	1	4	0.0115206	0.0801873	arahy.QWV34J
GO:0009156	ribonucleoside monophosphate biosynthetic process	2	57	0.0117408	0.0801873	arahy.QU8SEY;arahy.T8J8BP
GO:0009161	ribonucleoside monophosphate metabolic process	2	59	0.0125415	0.0838713	arahy.QU8SEY;arahy.T8J8BP
GO:0006508	proteolysis	5	502	0.0139753	0.0870974	arahy.795S4X;arahy.A6MV6T;arahy.PS7EZR;arahy.QWV34J;arahy.UN8RND
GO:0009739	response to gibberellin	1	5	0.0143806	0.0870974	arahy.795S4X
GO:0010476	gibberellin mediated signaling pathway	1	5	0.0143806	0.0870974	arahy.795S4X
GO:0051302	regulation of cell division	1	5	0.0143806	0.0870974	arahy.QWV34J
GO:0071370	cellular response to gibberellin stimulus	1	5	0.0143806	0.0870974	arahy.795S4X
GO:0048589	developmental growth	2	65	0.0150823	0.0896561	arahy.795S4X;arahy.8X9LLP
GO:0044248	cellular catabolic process	6	715	0.0155598	0.0908127	arahy.2B4GQV;arahy.795S4X;arahy.A6MV6T;arahy.PS7EZR;arahy.QWV34J;arahy.VY970J
GO:0007067	mitotic nuclear division	1	6	0.0172325	0.0953728	arahy.QWV34J
GO:0007346	regulation of mitotic cell cycle	1	6	0.0172325	0.0953728	arahy.QWV34J
GO:0015977	carbon fixation	1	6	0.0172325	0.0953728	arahy.RH74DG
GO:0009119	ribonucleoside metabolic process	2	71	0.0178255	0.0969829	arahy.QU8SEY;arahy.T8J8BP
GO:0006164	purine nucleotide biosynthetic process	2	77	0.0207637	0.107503	arahy.QU8SEY;arahy.T8J8BP
GO:0009124	nucleoside monophosphate biosynthetic process	2	77	0.0207637	0.107503	arahy.QU8SEY;arahy.T8J8BP
GO:0009152	purine ribonucleotide biosynthetic process	2	77	0.0207637	0.107503	arahy.QU8SEY;arahy.T8J8BP
GO:0009123	nucleoside monophosphate metabolic process	2	79	0.0217852	0.111001	arahy.QU8SEY;arahy.T8J8BP
GO:0009116	nucleoside metabolic process	2	80	0.0223037	0.111867	arahy.QU8SEY;arahy.T8J8BP
GO:0016049	cell growth	2	83	0.0238899	0.117979	arahy.795S4X;arahy.8X9LLP
GO:0043473	pigmentation	1	9	0.0257402	0.118037	arahy.795S4X
GO:0043476	pigment accumulation	1	9	0.0257402	0.118037	arahy.795S4X
GO:0043478	pigment accumulation in response to UV light	1	9	0.0257402	0.118037	arahy.795S4X
GO:0043479	pigment accumulation in tissues in response to UV light	1	9	0.0257402	0.118037	arahy.795S4X
GO:0043480	pigment accumulation in tissues	1	9	0.0257402	0.118037	arahy.795S4X
GO:0072522	purine-containing compound biosynthetic process	2	88	0.0266335	0.120413	arahy.QU8SEY;arahy.T8J8BP
GO:1901659	glycosyl compound biosynthetic process	2	91	0.0283383	0.122811	arahy.QU8SEY;arahy.T8J8BP
GO:0051726	regulation of cell cycle	1	10	0.0285602	0.122811	arahy.QWV34J
GO:0009056	catabolic process	6	824	0.0291189	0.122811	arahy.2B4GQV;arahy.795S4X;arahy.A6MV6T;arahy.PS7EZR;arahy.QWV34J;arahy.VY970J
GO:0009260	ribonucleotide biosynthetic process	2	95	0.0306782	0.122811	arahy.QU8SEY;arahy.T8J8BP
GO:0046390	ribose phosphate biosynthetic process	2	95	0.0306782	0.122811	arahy.QU8SEY;arahy.T8J8BP
GO:0008152	metabolic process	31	8954	0.0307263	0.122811	arahy.1107QD;arahy.1NMA8N;arahy.2B4GQV;arahy.6N19J2;arahy.6V1TUE;arahy.704H70;arahy.795S4X;arahy.7NAI3S;arahy.8X9LLP;arahy.946VJC;arahy.A6MV6T;arahy.BL252W;arahy.E2JJBF;arahy.EER8WF;arahy.M6019J;arahy.MAU41V;arahy.MDF8X4;arahy.MDY4BQ;arahy.PS7EZR;arahy.QIZ0QD;arahy.QU8SEY;arahy.QWV34J;arahy.RH74DG;arahy.T8J8BP;arahy.U7PVTP;arahy.UG587Y;arahy.UN8RND;arahy.VY970J;arahy.WN69VX;arahy.X2NI08;arahy.YQ7…
GO:0006637	acyl-CoA metabolic process	1	11	0.0313722	0.122811	arahy.795S4X
GO:0010498	proteasomal protein catabolic process	1	11	0.0313722	0.122811	arahy.QWV34J
GO:0016129	phytosteroid biosynthetic process	1	11	0.0313722	0.122811	arahy.795S4X
GO:0035383	thioester metabolic process	1	11	0.0313722	0.122811	arahy.795S4X
GO:0043161	proteasome-mediated ubiquitin-dependent protein catabolic process	1	11	0.0313722	0.122811	arahy.QWV34J
GO:0044723	single-organism carbohydrate metabolic process	3	246	0.0336791	0.130253	arahy.795S4X;arahy.8X9LLP;arahy.A6MV6T
GO:0009225	nucleotide-sugar metabolic process	1	12	0.0341763	0.130602	arahy.1NMA8N
GO:0009908	flower development	2	105	0.0368493	0.136416	arahy.6N19J2;arahy.ZE2ILJ
GO:0006771	riboflavin metabolic process	1	13	0.0369726	0.136416	arahy.YQ76T0
GO:0042726	flavin-containing compound metabolic process	1	13	0.0369726	0.136416	arahy.YQ76T0
GO:0019941	modification-dependent protein catabolic process	2	107	0.0381368	0.13755	arahy.PS7EZR;arahy.QWV34J
GO:0043632	modification-dependent macromolecule catabolic process	2	107	0.0381368	0.13755	arahy.PS7EZR;arahy.QWV34J
GO:0009826	unidimensional cell growth	1	14	0.039761	0.140256	arahy.795S4X
GO:0060560	developmental growth involved in morphogenesis	1	14	0.039761	0.140256	arahy.795S4X
GO:0009165	nucleotide biosynthetic process	2	117	0.0448275	0.151519	arahy.QU8SEY;arahy.T8J8BP
GO:0001666	response to hypoxia	1	16	0.0453142	0.151519	arahy.MDF8X4
GO:0006694	steroid biosynthetic process	1	16	0.0453142	0.151519	arahy.795S4X
GO:0036293	response to decreased oxygen levels	1	16	0.0453142	0.151519	arahy.MDF8X4
GO:0070482	response to oxygen levels	1	16	0.0453142	0.151519	arahy.MDF8X4
GO:0006091	generation of precursor metabolites and energy	3	291	0.051176	0.169356	arahy.795S4X;arahy.WN69VX;arahy.X2NI08
GO:0003006	developmental process involved in reproduction	4	494	0.0529328	0.173382	arahy.6N19J2;arahy.795S4X;arahy.QWV34J;arahy.ZE2ILJ
GO:0016128	phytosteroid metabolic process	1	19	0.0535856	0.173747	arahy.795S4X
GO:1901657	glycosyl compound metabolic process	2	135	0.0578653	0.185106	arahy.QU8SEY;arahy.T8J8BP
GO:0005975	carbohydrate metabolic process	4	510	0.0582422	0.185106	arahy.1NMA8N;arahy.795S4X;arahy.8X9LLP;arahy.A6MV6T
GO:0006511	ubiquitin-dependent protein catabolic process	1	22	0.0617874	0.192561	arahy.QWV34J
GO:0051301	cell division	1	22	0.0617874	0.192561	arahy.QWV34J
GO:0040007	growth	2	141	0.0624737	0.192828	arahy.795S4X;arahy.8X9LLP
GO:0006996	organelle organization	4	528	0.0645508	0.197341	arahy.795S4X;arahy.8X9LLP;arahy.A6MV6T;arahy.QWV34J
GO:0099402	plant organ development	2	147	0.0672041	0.203514	arahy.6N19J2;arahy.ZE2ILJ
GO:0090567	reproductive shoot system development	2	149	0.0688071	0.205507	arahy.6N19J2;arahy.ZE2ILJ
GO:0042044	fluid transport	1	25	0.0699202	0.205507	arahy.795S4X
GO:0046165	alcohol biosynthetic process	1	25	0.0699202	0.205507	arahy.795S4X
GO:0048468	cell development	2	151	0.0704229	0.205507	arahy.795S4X;arahy.8X9LLP
GO:0044711	single-organism biosynthetic process	4	550	0.072739	0.210353	arahy.795S4X;arahy.A6MV6T;arahy.QU8SEY;arahy.T8J8BP
GO:0045229	external encapsulating structure organization	2	158	0.076176	0.217678	arahy.4E2B06;arahy.795S4X
GO:0006812	cation transport	3	345	0.0769446	0.217678	arahy.8X9LLP;arahy.QU8SEY;arahy.T8J8BP
GO:0009793	embryo development ending in seed dormancy	1	28	0.0779844	0.217678	arahy.6N19J2
GO:1903047	mitotic cell cycle process	1	28	0.0779844	0.217678	arahy.QWV34J
GO:0010038	response to metal ion	3	352	0.0806419	0.223156	arahy.1NMA8N;arahy.795S4X;arahy.A6MV6T
GO:1901617	organic hydroxy compound biosynthetic process	1	30	0.0833228	0.227605	arahy.795S4X
GO:0000097	sulfur amino acid biosynthetic process	1	31	0.0859807	0.227605	arahy.795S4X
GO:0033043	regulation of organelle organization	1	31	0.0859807	0.227605	arahy.QWV34J
GO:0022414	reproductive process	4	583	0.0859869	0.227605	arahy.6N19J2;arahy.795S4X;arahy.QWV34J;arahy.ZE2ILJ
GO:0044767	single-organism developmental process	6	1077	0.0860014	0.227605	arahy.1NMA8N;arahy.6N19J2;arahy.795S4X;arahy.8X9LLP;arahy.QWV34J;arahy.ZE2ILJ
GO:0045184	establishment of protein localization	3	365	0.0877135	0.227605	arahy.2B4GQV;arahy.T4811Q;arahy.VY970J
GO:0006970	response to osmotic stress	3	366	0.0882683	0.227605	arahy.1NMA8N;arahy.795S4X;arahy.8X9LLP
GO:0000280	nuclear division	1	32	0.0886311	0.227605	arahy.QWV34J
GO:0048316	seed development	1	32	0.0886311	0.227605	arahy.6N19J2
GO:0008202	steroid metabolic process	1	33	0.0912741	0.228803	arahy.795S4X
GO:0010154	fruit development	1	33	0.0912741	0.228803	arahy.6N19J2
GO:0048437	floral organ development	1	33	0.0912741	0.228803	arahy.ZE2ILJ
GO:0000003	reproduction	4	597	0.091949	0.228803	arahy.6N19J2;arahy.795S4X;arahy.QWV34J;arahy.ZE2ILJ
GO:1901137	carbohydrate derivative biosynthetic process	2	179	0.0942812	0.231258	arahy.QU8SEY;arahy.T8J8BP
GO:0008104	protein localization	3	378	0.0950439	0.231258	arahy.2B4GQV;arahy.T4811Q;arahy.VY970J
GO:0044710	single-organism metabolic process	15	3768	0.0961411	0.231258	arahy.704H70;arahy.795S4X;arahy.8X9LLP;arahy.A6MV6T;arahy.EER8WF;arahy.MDF8X4;arahy.MDY4BQ;arahy.QIZ0QD;arahy.QU8SEY;arahy.RH74DG;arahy.T8J8BP;arahy.U7PVTP;arahy.WN69VX;arahy.X2NI08;arahy.YQ76T0
GO:0000278	mitotic cell cycle	1	35	0.0965377	0.231258	arahy.QWV34J
GO:0009790	embryo development	1	35	0.0965377	0.231258	arahy.6N19J2
GO:0048367	shoot system development	2	190	0.104221	0.247815	arahy.6N19J2;arahy.ZE2ILJ
GO:0006766	vitamin metabolic process	1	39	0.106976	0.248836	arahy.YQ76T0
GO:0006767	water-soluble vitamin metabolic process	1	39	0.106976	0.248836	arahy.YQ76T0
GO:0048285	organelle fission	1	39	0.106976	0.248836	arahy.QWV34J
GO:0044707	single-multicellular organism process	5	884	0.108529	0.249538	arahy.1NMA8N;arahy.6N19J2;arahy.795S4X;arahy.QWV34J;arahy.ZE2ILJ
GO:0048229	gametophyte development	2	195	0.108833	0.249538	arahy.1NMA8N;arahy.ZE2ILJ
GO:0009628	response to abiotic stimulus	5	890	0.110897	0.252467	arahy.1NMA8N;arahy.6N19J2;arahy.795S4X;arahy.8X9LLP;arahy.MDF8X4
GO:0048608	reproductive structure development	2	199	0.112562	0.252673	arahy.6N19J2;arahy.ZE2ILJ
GO:0061458	reproductive system development	2	199	0.112562	0.252673	arahy.6N19J2;arahy.ZE2ILJ
GO:0071554	cell wall organization or biogenesis	2	206	0.119168	0.265345	arahy.1NMA8N;arahy.4E2B06
GO:0000096	sulfur amino acid metabolic process	1	44	0.11986	0.265345	arahy.795S4X
GO:0010035	response to inorganic substance	3	422	0.121645	0.267453	arahy.1NMA8N;arahy.795S4X;arahy.A6MV6T
GO:0032501	multicellular organismal process	5	919	0.122704	0.267945	arahy.1NMA8N;arahy.6N19J2;arahy.795S4X;arahy.QWV34J;arahy.ZE2ILJ
GO:0009117	nucleotide metabolic process	4	672	0.127165	0.274687	arahy.795S4X;arahy.A6MV6T;arahy.QU8SEY;arahy.T8J8BP
GO:0071229	cellular response to acid chemical	1	47	0.127503	0.274687	arahy.795S4X
GO:0030154	cell differentiation	2	217	0.129743	0.276346	arahy.795S4X;arahy.8X9LLP
GO:0033036	macromolecule localization	3	435	0.129994	0.276346	arahy.2B4GQV;arahy.T4811Q;arahy.VY970J
GO:0051234	establishment of localization	8	1785	0.133722	0.280713	arahy.2B4GQV;arahy.795S4X;arahy.8X9LLP;arahy.QU8SEY;arahy.T4811Q;arahy.T8J8BP;arahy.VY970J;arahy.XHAQ77
GO:0006753	nucleoside phosphate metabolic process	4	685	0.133798	0.280713	arahy.795S4X;arahy.A6MV6T;arahy.QU8SEY;arahy.T8J8BP
GO:0048827	phyllome development	1	50	0.135082	0.281566	arahy.6N19J2
GO:0051179	localization	8	1812	0.142459	0.293419	arahy.2B4GQV;arahy.795S4X;arahy.8X9LLP;arahy.QU8SEY;arahy.T4811Q;arahy.T8J8BP;arahy.VY970J;arahy.XHAQ77
GO:0030243	cellulose metabolic process	1	53	0.142596	0.293419	arahy.1NMA8N
GO:0016043	cellular component organization	5	967	0.143527	0.293454	arahy.4E2B06;arahy.795S4X;arahy.8X9LLP;arahy.A6MV6T;arahy.QWV34J
GO:0044702	single organism reproductive process	2	241	0.153537	0.311932	arahy.6N19J2;arahy.ZE2ILJ
GO:0009555	pollen development	1	58	0.15498	0.312885	arahy.ZE2ILJ
GO:0055086	nucleobase-containing small molecule metabolic process	4	740	0.163416	0.327854	arahy.795S4X;arahy.A6MV6T;arahy.QU8SEY;arahy.T8J8BP
GO:0071396	cellular response to lipid	1	65	0.172026	0.342984	arahy.795S4X
GO:0009411	response to UV	1	66	0.174434	0.345638	arahy.795S4X
GO:0005976	polysaccharide metabolic process	2	266	0.179168	0.345918	arahy.1NMA8N;arahy.795S4X
GO:0006260	DNA replication	1	68	0.179229	0.345918	arahy.A6MV6T
GO:0051128	regulation of cellular component organization	1	68	0.179229	0.345918	arahy.QWV34J
GO:0032502	developmental process	6	1328	0.179743	0.345918	arahy.1NMA8N;arahy.6N19J2;arahy.795S4X;arahy.8X9LLP;arahy.QWV34J;arahy.ZE2ILJ
GO:1901135	carbohydrate derivative metabolic process	4	769	0.179964	0.345918	arahy.1NMA8N;arahy.795S4X;arahy.QU8SEY;arahy.T8J8BP
GO:0071840	cellular component organization or biogenesis	5	1053	0.184498	0.352522	arahy.4E2B06;arahy.795S4X;arahy.8X9LLP;arahy.A6MV6T;arahy.QWV34J
GO:1901575	organic substance catabolic process	4	788	0.191118	0.362691	arahy.795S4X;arahy.A6MV6T;arahy.PS7EZR;arahy.QWV34J
GO:0044765	single-organism transport	5	1068	0.19208	0.362691	arahy.795S4X;arahy.8X9LLP;arahy.QU8SEY;arahy.T4811Q;arahy.T8J8BP
GO:1902578	single-organism localization	5	1073	0.194633	0.365364	arahy.795S4X;arahy.8X9LLP;arahy.QU8SEY;arahy.T4811Q;arahy.T8J8BP
GO:0019637	organophosphate metabolic process	4	803	0.200087	0.36984	arahy.795S4X;arahy.A6MV6T;arahy.QU8SEY;arahy.T8J8BP
GO:0070838	divalent metal ion transport	1	77	0.200474	0.36984	arahy.8X9LLP
GO:0072511	divalent inorganic cation transport	1	77	0.200474	0.36984	arahy.8X9LLP
GO:0044272	sulfur compound biosynthetic process	1	79	0.205122	0.374084	arahy.795S4X
GO:0051273	beta-glucan metabolic process	1	79	0.205122	0.374084	arahy.1NMA8N
GO:0007275	multicellular organism development	4	815	0.207359	0.374084	arahy.1NMA8N;arahy.6N19J2;arahy.QWV34J;arahy.ZE2ILJ
GO:0006605	protein targeting	1	80	0.207436	0.374084	arahy.T4811Q
GO:0006066	alcohol metabolic process	1	85	0.218909	0.390387	arahy.795S4X
GO:0022402	cell cycle process	1	85	0.218909	0.390387	arahy.QWV34J
GO:0048364	root development	1	86	0.221184	0.392266	arahy.6N19J2
GO:0022900	electron transport chain	1	87	0.223453	0.394112	arahy.X2NI08
GO:1901566	organonitrogen compound biosynthetic process	3	570	0.226822	0.397869	arahy.795S4X;arahy.QU8SEY;arahy.T8J8BP
GO:0009150	purine ribonucleotide metabolic process	3	579	0.233772	0.407831	arahy.795S4X;arahy.QU8SEY;arahy.T8J8BP
GO:0006811	ion transport	3	583	0.236875	0.41101	arahy.8X9LLP;arahy.QU8SEY;arahy.T8J8BP
GO:0048856	anatomical structure development	4	868	0.240408	0.414897	arahy.6N19J2;arahy.795S4X;arahy.8X9LLP;arahy.ZE2ILJ
GO:0006163	purine nucleotide metabolic process	3	590	0.242324	0.415968	arahy.795S4X;arahy.QU8SEY;arahy.T8J8BP
GO:0048869	cellular developmental process	2	328	0.245043	0.418398	arahy.795S4X;arahy.8X9LLP
GO:0009259	ribonucleotide metabolic process	3	597	0.247796	0.420861	arahy.795S4X;arahy.QU8SEY;arahy.T8J8BP
GO:0043623	cellular protein complex assembly	1	101	0.254548	0.430053	arahy.795S4X
GO:0019693	ribose phosphate metabolic process	3	608	0.25644	0.43059	arahy.795S4X;arahy.QU8SEY;arahy.T8J8BP
GO:0006886	intracellular protein transport	1	103	0.258891	0.43059	arahy.T4811Q
GO:0034622	cellular macromolecular complex assembly	1	103	0.258891	0.43059	arahy.795S4X
GO:0072521	purine-containing compound metabolic process	3	620	0.265923	0.440007	arahy.795S4X;arahy.QU8SEY;arahy.T8J8BP
GO:0033993	response to lipid	1	107	0.267502	0.440349	arahy.795S4X
GO:1901701	cellular response to oxygen-containing compound	1	109	0.271771	0.444176	arahy.795S4X
GO:0034613	cellular protein localization	1	111	0.276016	0.444176	arahy.T4811Q
GO:0070727	cellular macromolecule localization	1	111	0.276016	0.444176	arahy.T4811Q
GO:0044699	single-organism process	21	6482	0.277252	0.444176	arahy.1NMA8N;arahy.6N19J2;arahy.704H70;arahy.795S4X;arahy.8X9LLP;arahy.A6MV6T;arahy.EER8WF;arahy.MDF8X4;arahy.MDY4BQ;arahy.QIZ0QD;arahy.QU8SEY;arahy.QWV34J;arahy.RH74DG;arahy.T4811Q;arahy.T8J8BP;arahy.U7PVTP;arahy.UN8RND;arahy.WN69VX;arahy.X2NI08;arahy.YQ76T0;arahy.ZE2ILJ
GO:0006461	protein complex assembly	1	112	0.278129	0.444176	arahy.795S4X
GO:0070271	protein complex biogenesis	1	112	0.278129	0.444176	arahy.795S4X
GO:1901615	organic hydroxy compound metabolic process	1	113	0.280236	0.445326	arahy.795S4X
GO:0009791	post-embryonic development	2	364	0.283942	0.447564	arahy.6N19J2;arahy.ZE2ILJ
GO:0007049	cell cycle	1	115	0.284433	0.447564	arahy.QWV34J
GO:0008610	lipid biosynthetic process	1	116	0.286523	0.448653	arahy.795S4X
GO:0008652	cellular amino acid biosynthetic process	1	119	0.292756	0.455976	arahy.795S4X
GO:0065003	macromolecular complex assembly	1	120	0.294822	0.455976	arahy.795S4X
GO:1901362	organic cyclic compound biosynthetic process	4	953	0.29587	0.455976	arahy.795S4X;arahy.A6MV6T;arahy.QU8SEY;arahy.T8J8BP
GO:1902582	single-organism intracellular transport	1	121	0.296882	0.455976	arahy.T4811Q
GO:0071555	cell wall organization	1	123	0.300984	0.460076	arahy.4E2B06
GO:0006073	cellular glucan metabolic process	1	134	0.323136	0.491595	arahy.1NMA8N
GO:0006732	coenzyme metabolic process	1	137	0.329058	0.498243	arahy.795S4X
GO:0009725	response to hormone	2	414	0.33775	0.509003	arahy.795S4X;arahy.ZE2ILJ
GO:0006790	sulfur compound metabolic process	1	148	0.350344	0.525517	arahy.795S4X
GO:0022622	root system development	1	150	0.354144	0.528745	arahy.6N19J2
GO:0044264	cellular polysaccharide metabolic process	1	151	0.356035	0.529108	arahy.1NMA8N
GO:0048731	system development	2	433	0.357957	0.529513	arahy.6N19J2;arahy.ZE2ILJ
GO:0006810	transport	5	1390	0.375115	0.542872	arahy.795S4X;arahy.8X9LLP;arahy.QU8SEY;arahy.T4811Q;arahy.T8J8BP
GO:0009719	response to endogenous stimulus	2	450	0.37587	0.542872	arahy.795S4X;arahy.ZE2ILJ
GO:0009755	hormone-mediated signaling pathway	1	162	0.376489	0.542872	arahy.795S4X
GO:0032870	cellular response to hormone stimulus	1	162	0.376489	0.542872	arahy.795S4X
GO:0071495	cellular response to endogenous stimulus	1	162	0.376489	0.542872	arahy.795S4X
GO:0016053	organic acid biosynthetic process	1	164	0.38014	0.542872	arahy.795S4X
GO:0046394	carboxylic acid biosynthetic process	1	164	0.38014	0.542872	arahy.795S4X
GO:0044281	small molecule metabolic process	6	1723	0.380518	0.542872	arahy.795S4X;arahy.8X9LLP;arahy.A6MV6T;arahy.QU8SEY;arahy.T8J8BP;arahy.YQ76T0
GO:0000902	cell morphogenesis	1	170	0.390967	0.550441	arahy.795S4X
GO:0009888	tissue development	1	170	0.390967	0.550441	arahy.6N19J2
GO:0022607	cellular component assembly	1	170	0.390967	0.550441	arahy.795S4X
GO:0044042	glucan metabolic process	1	176	0.401611	0.562957	arahy.1NMA8N
GO:0034654	nucleobase-containing compound biosynthetic process	3	804	0.413709	0.575021	arahy.A6MV6T;arahy.QU8SEY;arahy.T8J8BP
GO:1902589	single-organism organelle organization	1	183	0.4138	0.575021	arahy.QWV34J
GO:0030001	metal ion transport	1	191	0.427436	0.591409	arahy.8X9LLP
GO:0046907	intracellular transport	1	193	0.430796	0.5935	arahy.T4811Q
GO:0071822	protein complex subunit organization	1	196	0.435801	0.597829	arahy.795S4X
GO:0044283	small molecule biosynthetic process	1	198	0.439113	0.59981	arahy.795S4X
GO:0071310	cellular response to organic substance	1	202	0.445682	0.606203	arahy.795S4X
GO:0032989	cellular component morphogenesis	1	204	0.448938	0.608056	arahy.795S4X
GO:0044262	cellular carbohydrate metabolic process	1	208	0.455395	0.61164	arahy.1NMA8N
GO:0055114	oxidation-reduction process	1	208	0.455395	0.61164	arahy.X2NI08
GO:0042221	response to chemical	4	1199	0.461793	0.617649	arahy.1NMA8N;arahy.795S4X;arahy.A6MV6T;arahy.ZE2ILJ
GO:0051649	establishment of localization in cell	1	215	0.466519	0.62138	arahy.T4811Q
GO:0051186	cofactor metabolic process	1	218	0.471218	0.625045	arahy.795S4X
GO:0006796	phosphate-containing compound metabolic process	7	2238	0.476801	0.629848	arahy.6V1TUE;arahy.795S4X;arahy.A6MV6T;arahy.M6019J;arahy.QU8SEY;arahy.T8J8BP;arahy.YQ76T0
GO:0051641	cellular localization	1	226	0.483554	0.635346	arahy.T4811Q
GO:0006793	phosphorus metabolic process	7	2254	0.484921	0.635346	arahy.6V1TUE;arahy.795S4X;arahy.A6MV6T;arahy.M6019J;arahy.QU8SEY;arahy.T8J8BP;arahy.YQ76T0
GO:0018130	heterocycle biosynthetic process	3	901	0.489144	0.638274	arahy.A6MV6T;arahy.QU8SEY;arahy.T8J8BP
GO:0015031	protein transport	1	235	0.497097	0.646025	arahy.T4811Q
GO:0010033	response to organic substance	2	579	0.504326	0.652776	arahy.795S4X;arahy.ZE2ILJ
GO:0070887	cellular response to chemical stimulus	1	248	0.516053	0.665273	arahy.795S4X
GO:0019438	aromatic compound biosynthetic process	3	946	0.522706	0.671155	arahy.A6MV6T;arahy.QU8SEY;arahy.T8J8BP
GO:0009605	response to external stimulus	2	606	0.529151	0.676723	arahy.6N19J2;arahy.795S4X
GO:0006950	response to stress	4	1337	0.550644	0.701416	arahy.1NMA8N;arahy.795S4X;arahy.8X9LLP;arahy.MDF8X4
GO:0044085	cellular component biogenesis	1	275	0.55323	0.701924	arahy.795S4X
GO:0009416	response to light stimulus	1	279	0.558496	0.705816	arahy.795S4X
GO:0043933	macromolecular complex subunit organization	1	294	0.577713	0.727239	arahy.795S4X
GO:0006259	DNA metabolic process	1	310	0.597315	0.748771	arahy.A6MV6T
GO:0044267	cellular protein metabolic process	5	1777	0.599484	0.748771	arahy.6V1TUE;arahy.795S4X;arahy.A6MV6T;arahy.PS7EZR;arahy.QWV34J
GO:1901564	organonitrogen compound metabolic process	4	1424	0.602993	0.748838	arahy.795S4X;arahy.QU8SEY;arahy.T8J8BP;arahy.YQ76T0
GO:0019538	protein metabolic process	6	2143	0.604203	0.748838	arahy.6V1TUE;arahy.795S4X;arahy.A6MV6T;arahy.PS7EZR;arahy.QWV34J;arahy.UN8RND
GO:1901700	response to oxygen-containing compound	1	321	0.610275	0.753455	arahy.795S4X
GO:0016485	protein processing	1	328	0.618311	0.758939	arahy.UN8RND
GO:0009314	response to radiation	1	329	0.619446	0.758939	arahy.795S4X
GO:0051604	protein maturation	1	336	0.627297	0.765637	arahy.UN8RND
GO:0046483	heterocycle metabolic process	6	2196	0.629888	0.765887	arahy.1NMA8N;arahy.795S4X;arahy.A6MV6T;arahy.QU8SEY;arahy.T8J8BP;arahy.YQ76T0
GO:0065008	regulation of biological quality	1	346	0.638242	0.771295	arahy.795S4X
GO:0044271	cellular nitrogen compound biosynthetic process	3	1117	0.639141	0.771295	arahy.A6MV6T;arahy.QU8SEY;arahy.T8J8BP
GO:0009653	anatomical structure morphogenesis	1	364	0.65716	0.790069	arahy.795S4X
GO:0034641	cellular nitrogen compound metabolic process	6	2314	0.683855	0.818175	arahy.1NMA8N;arahy.795S4X;arahy.A6MV6T;arahy.QU8SEY;arahy.T8J8BP;arahy.YQ76T0
GO:0006520	cellular amino acid metabolic process	1	393	0.685636	0.818175	arahy.795S4X
GO:1901360	organic cyclic compound metabolic process	6	2334	0.69253	0.821289	arahy.1NMA8N;arahy.795S4X;arahy.A6MV6T;arahy.QU8SEY;arahy.T8J8BP;arahy.YQ76T0
GO:1901576	organic substance biosynthetic process	4	1591	0.693362	0.821289	arahy.795S4X;arahy.A6MV6T;arahy.QU8SEY;arahy.T8J8BP
GO:0044249	cellular biosynthetic process	4	1610	0.702729	0.829324	arahy.795S4X;arahy.A6MV6T;arahy.QU8SEY;arahy.T8J8BP
GO:0050794	regulation of cellular process	2	845	0.712492	0.837765	arahy.795S4X;arahy.QWV34J
GO:0006139	nucleobase-containing compound metabolic process	5	2021	0.717863	0.841	arahy.1NMA8N;arahy.795S4X;arahy.A6MV6T;arahy.QU8SEY;arahy.T8J8BP
GO:0001101	response to acid chemical	1	441	0.727795	0.849535	arahy.795S4X
GO:0006629	lipid metabolic process	1	455	0.73902	0.859512	arahy.795S4X
GO:0050896	response to stimulus	7	2873	0.758611	0.860441	arahy.1NMA8N;arahy.6N19J2;arahy.795S4X;arahy.8X9LLP;arahy.A6MV6T;arahy.MDF8X4;arahy.ZE2ILJ
GO:0009058	biosynthetic process	4	1748	0.764962	0.860441	arahy.795S4X;arahy.A6MV6T;arahy.QU8SEY;arahy.T8J8BP
GO:0043170	macromolecule metabolic process	10	3997	0.767748	0.860441	arahy.1NMA8N;arahy.6V1TUE;arahy.795S4X;arahy.7NAI3S;arahy.A6MV6T;arahy.BL252W;arahy.E2JJBF;arahy.PS7EZR;arahy.QWV34J;arahy.UN8RND
GO:0006195	purine nucleotide catabolic process	1	497	0.770063	0.860441	arahy.795S4X
GO:0009154	purine ribonucleotide catabolic process	1	497	0.770063	0.860441	arahy.795S4X
GO:0009261	ribonucleotide catabolic process	1	497	0.770063	0.860441	arahy.795S4X
GO:0072523	purine-containing compound catabolic process	1	497	0.770063	0.860441	arahy.795S4X
GO:0009166	nucleotide catabolic process	1	498	0.770756	0.860441	arahy.795S4X
GO:0046434	organophosphate catabolic process	1	498	0.770756	0.860441	arahy.795S4X
GO:1901292	nucleoside phosphate catabolic process	1	498	0.770756	0.860441	arahy.795S4X
GO:0071702	organic substance transport	1	509	0.778252	0.860441	arahy.T4811Q
GO:0034655	nucleobase-containing compound catabolic process	1	513	0.780918	0.860441	arahy.795S4X
GO:1901136	carbohydrate derivative catabolic process	1	514	0.78158	0.860441	arahy.795S4X
GO:0010467	gene expression	4	1790	0.781887	0.860441	arahy.7NAI3S;arahy.BL252W;arahy.E2JJBF;arahy.UN8RND
GO:0019439	aromatic compound catabolic process	1	530	0.791907	0.860441	arahy.795S4X
GO:0044270	cellular nitrogen compound catabolic process	1	532	0.793164	0.860441	arahy.795S4X
GO:0046700	heterocycle catabolic process	1	532	0.793164	0.860441	arahy.795S4X
GO:1901361	organic cyclic compound catabolic process	1	536	0.795656	0.860441	arahy.795S4X
GO:0044237	cellular metabolic process	15	5858	0.795682	0.860441	arahy.1NMA8N;arahy.2B4GQV;arahy.6V1TUE;arahy.795S4X;arahy.A6MV6T;arahy.M6019J;arahy.PS7EZR;arahy.QU8SEY;arahy.QWV34J;arahy.RH74DG;arahy.T8J8BP;arahy.VY970J;arahy.WN69VX;arahy.X2NI08;arahy.YQ76T0
GO:1901565	organonitrogen compound catabolic process	1	543	0.799947	0.860441	arahy.795S4X
GO:0006807	nitrogen compound metabolic process	6	2621	0.800762	0.860441	arahy.1NMA8N;arahy.795S4X;arahy.A6MV6T;arahy.QU8SEY;arahy.T8J8BP;arahy.YQ76T0
GO:0007165	signal transduction	1	550	0.80415	0.860441	arahy.795S4X
GO:0023052	signaling	1	550	0.80415	0.860441	arahy.795S4X
GO:0044700	single organism signaling	1	550	0.80415	0.860441	arahy.795S4X
GO:0065007	biological regulation	3	1470	0.815358	0.869534	arahy.6N19J2;arahy.795S4X;arahy.QWV34J
GO:0006725	cellular aromatic compound metabolic process	5	2302	0.822732	0.872712	arahy.1NMA8N;arahy.795S4X;arahy.A6MV6T;arahy.QU8SEY;arahy.T8J8BP
GO:0050789	regulation of biological process	2	1059	0.823775	0.872712	arahy.795S4X;arahy.QWV34J
GO:0044712	single-organism catabolic process	1	592	0.827626	0.873908	arahy.795S4X
GO:0071704	organic substance metabolic process	15	6053	0.845685	0.888463	arahy.1NMA8N;arahy.6V1TUE;arahy.795S4X;arahy.7NAI3S;arahy.8X9LLP;arahy.A6MV6T;arahy.BL252W;arahy.E2JJBF;arahy.PS7EZR;arahy.QU8SEY;arahy.QWV34J;arahy.RH74DG;arahy.T8J8BP;arahy.UN8RND;arahy.YQ76T0
GO:0044763	single-organism cellular process	10	4283	0.846946	0.888463	arahy.6N19J2;arahy.795S4X;arahy.8X9LLP;arahy.A6MV6T;arahy.QU8SEY;arahy.QWV34J;arahy.T8J8BP;arahy.UN8RND;arahy.X2NI08;arahy.YQ76T0
GO:0007154	cell communication	1	691	0.872662	0.912458	arahy.795S4X
GO:0019752	carboxylic acid metabolic process	1	732	0.887757	0.925228	arahy.795S4X
GO:0044260	cellular macromolecule metabolic process	6	3010	0.899824	0.934768	arahy.1NMA8N;arahy.6V1TUE;arahy.795S4X;arahy.A6MV6T;arahy.PS7EZR;arahy.QWV34J
GO:0051716	cellular response to stimulus	1	793	0.907048	0.935845	arahy.795S4X
GO:0043436	oxoacid metabolic process	1	799	0.908761	0.935845	arahy.795S4X
GO:0006082	organic acid metabolic process	1	802	0.909606	0.935845	arahy.795S4X
GO:0009987	cellular process	19	7871	0.932846	0.956689	arahy.1NMA8N;arahy.2B4GQV;arahy.4E2B06;arahy.6N19J2;arahy.6V1TUE;arahy.795S4X;arahy.8X9LLP;arahy.A6MV6T;arahy.M6019J;arahy.PS7EZR;arahy.QU8SEY;arahy.QWV34J;arahy.RH74DG;arahy.T8J8BP;arahy.UN8RND;arahy.VY970J;arahy.WN69VX;arahy.X2NI08;arahy.YQ76T0
GO:0034645	cellular macromolecule biosynthetic process	1	976	0.947534	0.968657	arahy.A6MV6T
GO:0009059	macromolecule biosynthetic process	1	1015	0.953611	0.971775	arahy.A6MV6T
GO:0006464	cellular protein modification process	1	1276	0.979876	0.989307	arahy.6V1TUE
GO:0036211	protein modification process	1	1283	0.980327	0.989307	arahy.6V1TUE
GO:0090304	nucleic acid metabolic process	1	1289	0.980706	0.989307	arahy.A6MV6T
GO:0043412	macromolecule modification	1	1348	0.984074	0.989307	arahy.6V1TUE
GO:0044238	primary metabolic process	10	5483	0.986225	0.989307	arahy.1NMA8N;arahy.6V1TUE;arahy.795S4X;arahy.8X9LLP;arahy.A6MV6T;arahy.PS7EZR;arahy.QU8SEY;arahy.QWV34J;arahy.T8J8BP;arahy.UN8RND
GO:0008150	biological_process	35	12101	1	1	arahy.1107QD;arahy.1NMA8N;arahy.2B4GQV;arahy.4E2B06;arahy.6N19J2;arahy.6V1TUE;arahy.704H70;arahy.795S4X;arahy.7NAI3S;arahy.8X9LLP;arahy.946VJC;arahy.A6MV6T;arahy.BL252W;arahy.E2JJBF;arahy.EER8WF;arahy.M6019J;arahy.MAU41V;arahy.MDF8X4;arahy.MDY4BQ;arahy.PS7EZR;arahy.QIZ0QD;arahy.QU8SEY;arahy.QWV34J;arahy.RH74DG;arahy.T4811Q;arahy.T8J8BP;arahy.U7PVTP;arahy.UG587Y;arahy.UN8RND;arahy.VY970J;arahy.WN6…
For PW
GO:0015995	chlorophyll biosynthetic process	1	3	0.00198216	0.0310668	arahy.953C08
GO:0006195	purine nucleotide catabolic process	3	497	0.00330382	0.0310668	arahy.953C08;arahy.B29LWX;arahy.PCB8SU
GO:0009154	purine ribonucleotide catabolic process	3	497	0.00330382	0.0310668	arahy.953C08;arahy.B29LWX;arahy.PCB8SU
GO:0009261	ribonucleotide catabolic process	3	497	0.00330382	0.0310668	arahy.953C08;arahy.B29LWX;arahy.PCB8SU
GO:0072523	purine-containing compound catabolic process	3	497	0.00330382	0.0310668	arahy.953C08;arahy.B29LWX;arahy.PCB8SU
GO:0009166	nucleotide catabolic process	3	498	0.00332279	0.0310668	arahy.953C08;arahy.B29LWX;arahy.PCB8SU
GO:0046434	organophosphate catabolic process	3	498	0.00332279	0.0310668	arahy.953C08;arahy.B29LWX;arahy.PCB8SU
GO:1901292	nucleoside phosphate catabolic process	3	498	0.00332279	0.0310668	arahy.953C08;arahy.B29LWX;arahy.PCB8SU
GO:0034655	nucleobase-containing compound catabolic process	3	513	0.00361558	0.0310668	arahy.953C08;arahy.B29LWX;arahy.PCB8SU
GO:1901136	carbohydrate derivative catabolic process	3	514	0.00363565	0.0310668	arahy.953C08;arahy.B29LWX;arahy.PCB8SU
GO:0006400	tRNA modification	1	6	0.00396088	0.0310668	arahy.YQ4984
GO:0019439	aromatic compound catabolic process	3	530	0.00396636	0.0310668	arahy.953C08;arahy.B29LWX;arahy.PCB8SU
GO:0044270	cellular nitrogen compound catabolic process	3	532	0.00400897	0.0310668	arahy.953C08;arahy.B29LWX;arahy.PCB8SU
GO:0046700	heterocycle catabolic process	3	532	0.00400897	0.0310668	arahy.953C08;arahy.B29LWX;arahy.PCB8SU
GO:1901361	organic cyclic compound catabolic process	3	536	0.00409505	0.0310668	arahy.953C08;arahy.B29LWX;arahy.PCB8SU
GO:1901565	organonitrogen compound catabolic process	3	543	0.00424845	0.0310668	arahy.953C08;arahy.B29LWX;arahy.PCB8SU
GO:0009150	purine ribonucleotide metabolic process	3	579	0.00509385	0.032484	arahy.953C08;arahy.B29LWX;arahy.PCB8SU
GO:0006163	purine nucleotide metabolic process	3	590	0.00537141	0.032484	arahy.953C08;arahy.B29LWX;arahy.PCB8SU
GO:0044712	single-organism catabolic process	3	592	0.00542286	0.032484	arahy.953C08;arahy.B29LWX;arahy.PCB8SU
GO:0009259	ribonucleotide metabolic process	3	597	0.00555281	0.032484	arahy.953C08;arahy.B29LWX;arahy.PCB8SU
GO:0019693	ribose phosphate metabolic process	3	608	0.00584546	0.0325676	arahy.953C08;arahy.B29LWX;arahy.PCB8SU
GO:0072521	purine-containing compound metabolic process	3	620	0.00617539	0.0328418	arahy.953C08;arahy.B29LWX;arahy.PCB8SU
GO:0008033	tRNA processing	1	10	0.00659384	0.0335426	arahy.YQ4984
GO:0009117	nucleotide metabolic process	3	672	0.00773666	0.0367251	arahy.953C08;arahy.B29LWX;arahy.PCB8SU
GO:0009765	photosynthesis, light harvesting	1	12	0.00790803	0.0367251	arahy.ICF70N
GO:0006753	nucleoside phosphate metabolic process	3	685	0.00816112	0.0367251	arahy.953C08;arahy.B29LWX;arahy.PCB8SU
GO:0044248	cellular catabolic process	3	715	0.00919409	0.0385293	arahy.953C08;arahy.B29LWX;arahy.PCB8SU
GO:0015994	chlorophyll metabolic process	1	14	0.0092207	0.0385293	arahy.953C08
GO:0055086	nucleobase-containing small molecule metabolic process	3	740	0.0101128	0.0407998	arahy.953C08;arahy.B29LWX;arahy.PCB8SU
GO:1901135	carbohydrate derivative metabolic process	3	769	0.0112456	0.0438578	arahy.953C08;arahy.B29LWX;arahy.PCB8SU
GO:1901575	organic substance catabolic process	3	788	0.0120275	0.045394	arahy.953C08;arahy.B29LWX;arahy.PCB8SU
GO:0019637	organophosphate metabolic process	3	803	0.0126672	0.0463144	arahy.953C08;arahy.B29LWX;arahy.PCB8SU
GO:0009056	catabolic process	3	824	0.0135964	0.0482055	arahy.953C08;arahy.B29LWX;arahy.PCB8SU
GO:0015893	drug transport	1	25	0.0164133	0.0548672	arahy.953C08
GO:0042493	response to drug	1	25	0.0164133	0.0548672	arahy.953C08
GO:0046148	pigment biosynthetic process	1	27	0.0177161	0.0575772	arahy.953C08
GO:0034470	ncRNA processing	1	30	0.0196675	0.0621917	arahy.YQ4984
GO:0042440	pigment metabolic process	1	39	0.0255013	0.0785172	arahy.953C08
GO:0044765	single-organism transport	3	1068	0.0273813	0.0791117	arahy.953C08;arahy.PCB8SU;arahy.QXV6BQ
GO:0009451	RNA modification	1	42	0.0274392	0.0791117	arahy.YQ4984
GO:1902578	single-organism localization	3	1073	0.0277229	0.0791117	arahy.953C08;arahy.PCB8SU;arahy.QXV6BQ
GO:0006779	porphyrin-containing compound biosynthetic process	1	47	0.0306614	0.0838717	arahy.953C08
GO:0006139	nucleobase-containing compound metabolic process	4	2021	0.0308246	0.0838717	arahy.953C08;arahy.B29LWX;arahy.PCB8SU;arahy.YQ4984
GO:0033014	tetrapyrrole biosynthetic process	1	51	0.0332325	0.0883683	arahy.953C08
GO:0019684	photosynthesis, light reaction	1	55	0.0357976	0.0930738	arahy.ICF70N
GO:0015979	photosynthesis	1	62	0.0402723	0.101522	arahy.ICF70N
GO:0046483	heterocycle metabolic process	4	2196	0.0407823	0.101522	arahy.953C08;arahy.B29LWX;arahy.PCB8SU;arahy.YQ4984
GO:0006796	phosphate-containing compound metabolic process	4	2238	0.0434408	0.105887	arahy.953C08;arahy.B29LWX;arahy.ICF70N;arahy.PCB8SU
GO:0006793	phosphorus metabolic process	4	2254	0.0444816	0.106211	arahy.953C08;arahy.B29LWX;arahy.ICF70N;arahy.PCB8SU
GO:0006778	porphyrin-containing compound metabolic process	1	71	0.0459986	0.107637	arahy.953C08
GO:0006725	cellular aromatic compound metabolic process	4	2302	0.0476972	0.109177	arahy.953C08;arahy.B29LWX;arahy.PCB8SU;arahy.YQ4984
GO:0034641	cellular nitrogen compound metabolic process	4	2314	0.0485232	0.109177	arahy.953C08;arahy.B29LWX;arahy.PCB8SU;arahy.YQ4984
GO:1901360	organic cyclic compound metabolic process	4	2334	0.0499194	0.110199	arahy.953C08;arahy.B29LWX;arahy.PCB8SU;arahy.YQ4984
GO:0033013	tetrapyrrole metabolic process	1	80	0.0516951	0.112006	arahy.953C08
GO:0009108	coenzyme biosynthetic process	1	83	0.0535873	0.113576	arahy.953C08
GO:0006810	transport	3	1390	0.0543613	0.113576	arahy.953C08;arahy.PCB8SU;arahy.QXV6BQ
GO:0009657	plastid organization	1	86	0.0554762	0.113872	arahy.953C08
GO:1901564	organonitrogen compound metabolic process	3	1424	0.0577999	0.116596	arahy.953C08;arahy.B29LWX;arahy.PCB8SU
GO:0006807	nitrogen compound metabolic process	4	2621	0.0727149	0.143454	arahy.953C08;arahy.B29LWX;arahy.PCB8SU;arahy.YQ4984
GO:0006396	RNA processing	1	115	0.0735661	0.143454	arahy.YQ4984
GO:0006399	tRNA metabolic process	1	118	0.07542	0.144658	arahy.YQ4984
GO:0051188	cofactor biosynthetic process	1	129	0.0821901	0.155101	arahy.953C08
GO:0006732	coenzyme metabolic process	1	137	0.0870865	0.161732	arahy.953C08
GO:0044281	small molecule metabolic process	3	1723	0.0927424	0.169473	arahy.953C08;arahy.B29LWX;arahy.PCB8SU
GO:0022622	root system development	1	150	0.0949944	0.169473	arahy.953C08
GO:0034660	ncRNA metabolic process	1	151	0.0956002	0.169473	arahy.YQ4984
GO:0051234	establishment of localization	3	1785	0.101007	0.176386	arahy.953C08;arahy.PCB8SU;arahy.QXV6BQ
GO:0051179	localization	3	1812	0.104711	0.180164	arahy.953C08;arahy.PCB8SU;arahy.QXV6BQ
GO:0048229	gametophyte development	1	195	0.121907	0.206712	arahy.953C08
GO:0044237	cellular metabolic process	6	5858	0.124562	0.208196	arahy.5F2ED3;arahy.953C08;arahy.B29LWX;arahy.ICF70N;arahy.PCB8SU;arahy.YQ4984
GO:0051186	cofactor metabolic process	1	218	0.13539	0.223107	arahy.953C08
GO:0009987	cellular process	7	7871	0.169693	0.275751	arahy.5F2ED3;arahy.953C08;arahy.B29LWX;arahy.CUHC67;arahy.ICF70N;arahy.PCB8SU;arahy.YQ4984
GO:0006091	generation of precursor metabolites and energy	1	291	0.176991	0.283671	arahy.ICF70N
GO:0019222	regulation of metabolic process	1	327	0.196854	0.311243	arahy.953C08
GO:0010038	response to metal ion	1	352	0.2104	0.328224	arahy.953C08
GO:0043412	macromolecule modification	2	1348	0.221357	0.340774	arahy.5F2ED3;arahy.YQ4984
GO:0010035	response to inorganic substance	1	422	0.247271	0.375723	arahy.953C08
GO:0048731	system development	1	433	0.252925	0.379388	arahy.953C08
GO:0044238	primary metabolic process	5	5483	0.266274	0.394355	arahy.5F2ED3;arahy.953C08;arahy.B29LWX;arahy.PCB8SU;arahy.YQ4984
GO:0006996	organelle organization	1	528	0.300236	0.436268	arahy.953C08
GO:0044763	single-organism cellular process	4	4283	0.302032	0.436268	arahy.953C08;arahy.B29LWX;arahy.CUHC67;arahy.PCB8SU
GO:0044711	single-organism biosynthetic process	1	550	0.31081	0.443473	arahy.953C08
GO:1901566	organonitrogen compound biosynthetic process	1	570	0.320302	0.45151	arahy.953C08
GO:0006811	ion transport	1	583	0.32641	0.454643	arahy.PCB8SU
GO:0071704	organic substance metabolic process	5	6053	0.363688	0.500606	arahy.5F2ED3;arahy.953C08;arahy.B29LWX;arahy.PCB8SU;arahy.YQ4984
GO:0007275	multicellular organism development	1	815	0.427629	0.581774	arahy.953C08
GO:0044699	single-organism process	5	6482	0.443624	0.592754	arahy.953C08;arahy.B29LWX;arahy.CUHC67;arahy.PCB8SU;arahy.QXV6BQ
GO:0048856	anatomical structure development	1	868	0.448788	0.592754	arahy.953C08
GO:0044707	single-multicellular organism process	1	884	0.45504	0.592754	arahy.953C08
GO:0018130	heterocycle biosynthetic process	1	901	0.461615	0.592754	arahy.953C08
GO:0032501	multicellular organismal process	1	919	0.4685	0.592754	arahy.953C08
GO:0044710	single-organism metabolic process	3	3768	0.477064	0.592754	arahy.953C08;arahy.B29LWX;arahy.PCB8SU
GO:0019438	aromatic compound biosynthetic process	1	946	0.478684	0.592754	arahy.953C08
GO:0016070	RNA metabolic process	1	952	0.480923	0.592754	arahy.YQ4984
GO:1901362	organic cyclic compound biosynthetic process	1	953	0.481296	0.592754	arahy.953C08
GO:0016043	cellular component organization	1	967	0.486486	0.592905	arahy.953C08
GO:0071840	cellular component organization or biogenesis	1	1053	0.517382	0.62019	arahy.953C08
GO:0050789	regulation of biological process	1	1059	0.519476	0.62019	arahy.953C08
GO:0044767	single-organism developmental process	1	1077	0.525709	0.621292	arahy.953C08
GO:0044271	cellular nitrogen compound biosynthetic process	1	1117	0.539307	0.630989	arahy.953C08
GO:0042221	response to chemical	1	1199	0.566121	0.655803	arahy.953C08
GO:0006464	cellular protein modification process	1	1276	0.590046	0.668216	arahy.5F2ED3
GO:0036211	protein modification process	1	1283	0.592163	0.668216	arahy.5F2ED3
GO:0090304	nucleic acid metabolic process	1	1289	0.59397	0.668216	arahy.YQ4984
GO:0032502	developmental process	1	1328	0.605543	0.674748	arahy.953C08
GO:0044260	cellular macromolecule metabolic process	2	3010	0.629848	0.69521	arahy.5F2ED3;arahy.YQ4984
GO:0065007	biological regulation	1	1470	0.645281	0.705588	arahy.953C08
GO:0008152	metabolic process	6	8954	0.653341	0.707786	arahy.5F2ED3;arahy.953C08;arahy.B29LWX;arahy.ICF70N;arahy.PCB8SU;arahy.YQ4984
GO:1901576	organic substance biosynthetic process	1	1591	0.676332	0.724321	arahy.953C08
GO:0044249	cellular biosynthetic process	1	1610	0.680985	0.724321	arahy.953C08
GO:0009058	biosynthetic process	1	1748	0.713061	0.747811	arahy.953C08
GO:0044267	cellular protein metabolic process	1	1777	0.71943	0.747811	arahy.5F2ED3
GO:0010467	gene expression	1	1790	0.722245	0.747811	arahy.YQ4984
GO:0019538	protein metabolic process	1	2143	0.78982	0.810605	arahy.5F2ED3
GO:0043170	macromolecule metabolic process	2	3997	0.799987	0.8139	arahy.5F2ED3;arahy.YQ4984
GO:0050896	response to stimulus	1	2873	0.885718	0.893354	arahy.953C08
GO:0008150	biological_process	8	12101	1	1	arahy.5F2ED3;arahy.953C08;arahy.B29LWX;arahy.CUHC67;arahy.ICF70N;arahy.PCB8SU;arahy.QXV6BQ;arahy.YQ4984
For SW
GO:0000726	non-recombinational repair	2	10	0.000104322	0.014332	arahy.03ZR4A;arahy.Q9SWB6
GO:0006281	DNA repair	3	79	0.000240672	0.014332	arahy.03ZR4A;arahy.5WGS6V;arahy.Q9SWB6
GO:0006974	cellular response to DNA damage stimulus	3	82	0.000268726	0.014332	arahy.03ZR4A;arahy.5WGS6V;arahy.Q9SWB6
GO:0032392	DNA geometric change	2	38	0.00158759	0.0635034	arahy.03ZR4A;arahy.Q9SWB6
GO:0019684	photosynthesis, light reaction	2	55	0.0033007	0.095445	arahy.4AIN5Y;arahy.ICF70N
GO:0071103	DNA conformation change	2	60	0.00391584	0.095445	arahy.03ZR4A;arahy.Q9SWB6
GO:0015979	photosynthesis	2	62	0.00417572	0.095445	arahy.4AIN5Y;arahy.ICF70N
GO:0033554	cellular response to stress	3	227	0.00505552	0.10111	arahy.03ZR4A;arahy.5WGS6V;arahy.Q9SWB6
GO:0006508	proteolysis	4	502	0.00690143	0.122692	arahy.4AIN5Y;arahy.CTV7SW;arahy.GL64VW;arahy.M9IPMG
GO:0009799	specification of symmetry	1	6	0.00938574	0.145892	arahy.Y4GE00
GO:0009943	adaxial/abaxial axis specification	1	7	0.0109419	0.145892	arahy.Y4GE00
GO:0009955	adaxial/abaxial pattern specification	1	7	0.0109419	0.145892	arahy.Y4GE00
GO:0006259	DNA metabolic process	3	310	0.011901	0.146474	arahy.03ZR4A;arahy.5WGS6V;arahy.Q9SWB6
GO:0009765	photosynthesis, light harvesting	1	12	0.018688	0.201614	arahy.ICF70N
GO:0009798	axis specification	1	13	0.0202303	0.201614	arahy.Y4GE00
GO:0044092	negative regulation of molecular function	2	148	0.0221715	0.201614	arahy.CTV7SW;arahy.M9IPMG
GO:0009933	meristem structural organization	1	17	0.0263766	0.201614	arahy.Y4GE00
GO:0048532	anatomical structure arrangement	1	17	0.0263766	0.201614	arahy.Y4GE00
GO:0008283	cell proliferation	1	19	0.029436	0.201614	arahy.M9IPMG
GO:0009886	post-embryonic morphogenesis	1	19	0.029436	0.201614	arahy.M9IPMG
GO:0051716	cellular response to stimulus	4	793	0.0322035	0.201614	arahy.03ZR4A;arahy.5WGS6V;arahy.Q9SWB6;arahy.W69CPD
GO:0009630	gravitropism	1	23	0.0355276	0.201614	arahy.4AIN5Y
GO:0009651	response to salt stress	1	23	0.0355276	0.201614	arahy.4AIN5Y
GO:0010466	negative regulation of peptidase activity	1	24	0.0370448	0.201614	arahy.CTV7SW
GO:0030162	regulation of proteolysis	1	24	0.0370448	0.201614	arahy.CTV7SW
GO:0045861	negative regulation of proteolysis	1	24	0.0370448	0.201614	arahy.CTV7SW
GO:0052547	regulation of peptidase activity	1	24	0.0370448	0.201614	arahy.CTV7SW
GO:0009629	response to gravity	1	25	0.0385597	0.201614	arahy.4AIN5Y
GO:0051276	chromosome organization	2	201	0.0390024	0.201614	arahy.03ZR4A;arahy.Q9SWB6
GO:0043086	negative regulation of catalytic activity	1	26	0.0400724	0.201614	arahy.CTV7SW
GO:0051346	negative regulation of hydrolase activity	1	26	0.0400724	0.201614	arahy.CTV7SW
GO:0009668	plastid membrane organization	1	27	0.0415829	0.201614	arahy.4AIN5Y
GO:0010073	meristem maintenance	1	27	0.0415829	0.201614	arahy.Y4GE00
GO:0065009	regulation of molecular function	2	224	0.0474434	0.217514	arahy.CTV7SW;arahy.M9IPMG
GO:0006996	organelle organization	3	528	0.0475811	0.217514	arahy.03ZR4A;arahy.4AIN5Y;arahy.Q9SWB6
GO:0043170	macromolecule metabolic process	10	3997	0.0609943	0.271086	arahy.03ZR4A;arahy.4AIN5Y;arahy.5F2ED3;arahy.5WGS6V;arahy.6D2WZW;arahy.CTV7SW;arahy.GL64VW;arahy.M9IPMG;arahy.Q9SWB6;arahy.QDP4P6
GO:0032269	negative regulation of cellular protein metabolic process	1	46	0.0698571	0.292608	arahy.CTV7SW
GO:0051248	negative regulation of protein metabolic process	1	46	0.0698571	0.292608	arahy.CTV7SW
GO:0044802	single-organism membrane organization	1	47	0.0713231	0.292608	arahy.4AIN5Y
GO:0006091	generation of precursor metabolites and energy	2	291	0.0753482	0.301393	arahy.4AIN5Y;arahy.ICF70N
GO:0061024	membrane organization	1	52	0.0786204	0.302347	arahy.4AIN5Y
GO:0009606	tropism	1	54	0.081524	0.302347	arahy.4AIN5Y
GO:0031324	negative regulation of cellular metabolic process	1	55	0.0829726	0.302347	arahy.CTV7SW
GO:0071704	organic substance metabolic process	13	6053	0.0836455	0.302347	arahy.03ZR4A;arahy.4AIN5Y;arahy.5F2ED3;arahy.5WGS6V;arahy.6D2WZW;arahy.CTV7SW;arahy.GI1MGH;arahy.GL64VW;arahy.M9IPMG;arahy.P8IBJY;arahy.Q9SWB6;arahy.QDP4P6;arahy.XJL156
GO:1901698	response to nitrogen compound	1	58	0.0873054	0.302347	arahy.4AIN5Y
GO:0044238	primary metabolic process	12	5483	0.0914115	0.302347	arahy.03ZR4A;arahy.4AIN5Y;arahy.5F2ED3;arahy.5WGS6V;arahy.CTV7SW;arahy.GI1MGH;arahy.GL64VW;arahy.M9IPMG;arahy.P8IBJY;arahy.Q9SWB6;arahy.QDP4P6;arahy.XJL156
GO:0016485	protein processing	2	328	0.0925625	0.302347	arahy.4AIN5Y;arahy.M9IPMG
GO:0051336	regulation of hydrolase activity	1	62	0.0930522	0.302347	arahy.CTV7SW
GO:0044763	single-organism cellular process	10	4283	0.0933794	0.302347	arahy.03ZR4A;arahy.4AIN5Y;arahy.5WGS6V;arahy.CUHC67;arahy.GI1MGH;arahy.P8IBJY;arahy.Q9SWB6;arahy.QZI7QE;arahy.W69CPD;arahy.XJL156
GO:0003002	regionalization	1	63	0.0944836	0.302347	arahy.Y4GE00
GO:0051604	protein maturation	2	336	0.0964294	0.302524	arahy.4AIN5Y;arahy.M9IPMG
GO:0007389	pattern specification process	1	69	0.103027	0.314543	arahy.Y4GE00
GO:0019538	protein metabolic process	6	2143	0.104192	0.314543	arahy.4AIN5Y;arahy.5F2ED3;arahy.CTV7SW;arahy.GL64VW;arahy.M9IPMG;arahy.QDP4P6
GO:0009653	anatomical structure morphogenesis	2	364	0.110329	0.324345	arahy.M9IPMG;arahy.Y4GE00
GO:0048507	meristem development	1	75	0.111494	0.324345	arahy.Y4GE00
GO:0048523	negative regulation of cellular process	1	77	0.114299	0.326569	arahy.CTV7SW
GO:0009657	plastid organization	1	86	0.12682	0.355986	arahy.4AIN5Y
GO:0009892	negative regulation of metabolic process	1	92	0.135074	0.366302	arahy.CTV7SW
GO:0010605	negative regulation of macromolecule metabolic process	1	92	0.135074	0.366302	arahy.CTV7SW
GO:0050790	regulation of catalytic activity	1	94	0.137809	0.36749	arahy.CTV7SW
GO:0044699	single-organism process	13	6482	0.142232	0.368291	arahy.01YFCZ;arahy.03ZR4A;arahy.4AIN5Y;arahy.5WGS6V;arahy.CUHC67;arahy.GI1MGH;arahy.M9IPMG;arahy.P8IBJY;arahy.Q9SWB6;arahy.QZI7QE;arahy.W69CPD;arahy.XJL156;arahy.Y4GE00
GO:0044237	cellular metabolic process	12	5858	0.145099	0.368291	arahy.03ZR4A;arahy.4AIN5Y;arahy.5F2ED3;arahy.5WGS6V;arahy.CTV7SW;arahy.GI1MGH;arahy.ICF70N;arahy.P8IBJY;arahy.Q9SWB6;arahy.QDP4P6;arahy.W69CPD;arahy.XJL156
GO:0032268	regulation of cellular protein metabolic process	1	101	0.147316	0.368291	arahy.CTV7SW
GO:0051246	regulation of protein metabolic process	1	101	0.147316	0.368291	arahy.CTV7SW
GO:0006950	response to stress	4	1337	0.150569	0.370631	arahy.03ZR4A;arahy.4AIN5Y;arahy.5WGS6V;arahy.Q9SWB6
GO:0048519	negative regulation of biological process	1	116	0.167356	0.400931	arahy.CTV7SW
GO:0006195	purine nucleotide catabolic process	2	497	0.182355	0.400931	arahy.P8IBJY;arahy.XJL156
GO:0009154	purine ribonucleotide catabolic process	2	497	0.182355	0.400931	arahy.P8IBJY;arahy.XJL156
GO:0009261	ribonucleotide catabolic process	2	497	0.182355	0.400931	arahy.P8IBJY;arahy.XJL156
GO:0072523	purine-containing compound catabolic process	2	497	0.182355	0.400931	arahy.P8IBJY;arahy.XJL156
GO:0009166	nucleotide catabolic process	2	498	0.182925	0.400931	arahy.P8IBJY;arahy.XJL156
GO:0046434	organophosphate catabolic process	2	498	0.182925	0.400931	arahy.P8IBJY;arahy.XJL156
GO:1901292	nucleoside phosphate catabolic process	2	498	0.182925	0.400931	arahy.P8IBJY;arahy.XJL156
GO:0016043	cellular component organization	3	967	0.190287	0.404375	arahy.03ZR4A;arahy.4AIN5Y;arahy.Q9SWB6
GO:0034655	nucleobase-containing compound catabolic process	2	513	0.191504	0.404375	arahy.P8IBJY;arahy.XJL156
GO:1901136	carbohydrate derivative catabolic process	2	514	0.192078	0.404375	arahy.P8IBJY;arahy.XJL156
GO:0006139	nucleobase-containing compound metabolic process	5	2021	0.199959	0.404498	arahy.03ZR4A;arahy.5WGS6V;arahy.P8IBJY;arahy.Q9SWB6;arahy.XJL156
GO:0019439	aromatic compound catabolic process	2	530	0.201302	0.404498	arahy.P8IBJY;arahy.XJL156
GO:0044270	cellular nitrogen compound catabolic process	2	532	0.202459	0.404498	arahy.P8IBJY;arahy.XJL156
GO:0046700	heterocycle catabolic process	2	532	0.202459	0.404498	arahy.P8IBJY;arahy.XJL156
GO:1901361	organic cyclic compound catabolic process	2	536	0.204777	0.404498	arahy.P8IBJY;arahy.XJL156
GO:1901565	organonitrogen compound catabolic process	2	543	0.208842	0.407085	arahy.P8IBJY;arahy.XJL156
GO:0044710	single-organism metabolic process	8	3768	0.21282	0.407085	arahy.01YFCZ;arahy.03ZR4A;arahy.5WGS6V;arahy.GI1MGH;arahy.M9IPMG;arahy.P8IBJY;arahy.Q9SWB6;arahy.XJL156
GO:0006807	nitrogen compound metabolic process	6	2621	0.21372	0.407085	arahy.03ZR4A;arahy.5WGS6V;arahy.GI1MGH;arahy.P8IBJY;arahy.Q9SWB6;arahy.XJL156
GO:0080090	regulation of primary metabolic process	1	158	0.221121	0.413775	arahy.CTV7SW
GO:0071840	cellular component organization or biogenesis	3	1053	0.225976	0.413775	arahy.03ZR4A;arahy.4AIN5Y;arahy.Q9SWB6
GO:0009150	purine ribonucleotide metabolic process	2	579	0.2299	0.413775	arahy.P8IBJY;arahy.XJL156
GO:0008152	metabolic process	16	8954	0.23163	0.413775	arahy.01YFCZ;arahy.03ZR4A;arahy.4AIN5Y;arahy.5F2ED3;arahy.5WGS6V;arahy.6D2WZW;arahy.CTV7SW;arahy.GI1MGH;arahy.GL64VW;arahy.ICF70N;arahy.M9IPMG;arahy.P8IBJY;arahy.Q9SWB6;arahy.QDP4P6;arahy.W69CPD;arahy.XJL156
GO:0009888	tissue development	1	170	0.235868	0.413775	arahy.Y4GE00
GO:0006163	purine nucleotide metabolic process	2	590	0.236377	0.413775	arahy.P8IBJY;arahy.XJL156
GO:0044712	single-organism catabolic process	2	592	0.237556	0.413775	arahy.P8IBJY;arahy.XJL156
GO:0031323	regulation of cellular metabolic process	1	173	0.239513	0.413775	arahy.CTV7SW
GO:0009259	ribonucleotide metabolic process	2	597	0.240507	0.413775	arahy.P8IBJY;arahy.XJL156
GO:0019693	ribose phosphate metabolic process	2	608	0.247008	0.420439	arahy.P8IBJY;arahy.XJL156
GO:0046483	heterocycle metabolic process	5	2196	0.253051	0.423522	arahy.03ZR4A;arahy.5WGS6V;arahy.P8IBJY;arahy.Q9SWB6;arahy.XJL156
GO:0072521	purine-containing compound metabolic process	2	620	0.254113	0.423522	arahy.P8IBJY;arahy.XJL156
GO:0030001	metal ion transport	1	191	0.26104	0.430581	arahy.QZI7QE
GO:0006796	phosphate-containing compound metabolic process	5	2238	0.266432	0.433271	arahy.ICF70N;arahy.P8IBJY;arahy.QDP4P6;arahy.W69CPD;arahy.XJL156
GO:0060255	regulation of macromolecule metabolic process	1	197	0.268086	0.433271	arahy.CTV7SW
GO:0006793	phosphorus metabolic process	5	2254	0.271585	0.434536	arahy.ICF70N;arahy.P8IBJY;arahy.QDP4P6;arahy.W69CPD;arahy.XJL156
GO:0009117	nucleotide metabolic process	2	672	0.285	0.449803	arahy.P8IBJY;arahy.XJL156
GO:0006725	cellular aromatic compound metabolic process	5	2302	0.287216	0.449803	arahy.03ZR4A;arahy.5WGS6V;arahy.P8IBJY;arahy.Q9SWB6;arahy.XJL156
GO:0034641	cellular nitrogen compound metabolic process	5	2314	0.291162	0.449803	arahy.03ZR4A;arahy.5WGS6V;arahy.P8IBJY;arahy.Q9SWB6;arahy.XJL156
GO:0006753	nucleoside phosphate metabolic process	2	685	0.29273	0.449803	arahy.P8IBJY;arahy.XJL156
GO:1901360	organic cyclic compound metabolic process	5	2334	0.297769	0.449803	arahy.03ZR4A;arahy.5WGS6V;arahy.P8IBJY;arahy.Q9SWB6;arahy.XJL156
GO:0009987	cellular process	14	7871	0.297995	0.449803	arahy.03ZR4A;arahy.4AIN5Y;arahy.5F2ED3;arahy.5WGS6V;arahy.CTV7SW;arahy.CUHC67;arahy.GI1MGH;arahy.ICF70N;arahy.P8IBJY;arahy.Q9SWB6;arahy.QDP4P6;arahy.QZI7QE;arahy.W69CPD;arahy.XJL156
GO:0044248	cellular catabolic process	2	715	0.310552	0.464377	arahy.P8IBJY;arahy.XJL156
GO:0055086	nucleobase-containing small molecule metabolic process	2	740	0.325367	0.479797	arahy.P8IBJY;arahy.XJL156
GO:0044260	cellular macromolecule metabolic process	6	3010	0.327412	0.479797	arahy.03ZR4A;arahy.5F2ED3;arahy.5WGS6V;arahy.CTV7SW;arahy.Q9SWB6;arahy.QDP4P6
GO:0090304	nucleic acid metabolic process	3	1289	0.329861	0.479797	arahy.03ZR4A;arahy.5WGS6V;arahy.Q9SWB6
GO:1901135	carbohydrate derivative metabolic process	2	769	0.342484	0.49367	arahy.P8IBJY;arahy.XJL156
GO:1901575	organic substance catabolic process	2	788	0.353646	0.505209	arahy.P8IBJY;arahy.XJL156
GO:0019637	organophosphate metabolic process	2	803	0.362424	0.513167	arahy.P8IBJY;arahy.XJL156
GO:0007275	multicellular organism development	2	815	0.369422	0.518487	arahy.M9IPMG;arahy.Y4GE00
GO:0009056	catabolic process	2	824	0.374655	0.521259	arahy.P8IBJY;arahy.XJL156
GO:0050794	regulation of cellular process	2	845	0.386811	0.533532	arahy.CTV7SW;arahy.W69CPD
GO:1901564	organonitrogen compound metabolic process	3	1424	0.390662	0.534239	arahy.GI1MGH;arahy.P8IBJY;arahy.XJL156
GO:0048856	anatomical structure development	2	868	0.400028	0.539369	arahy.M9IPMG;arahy.Y4GE00
GO:0019222	regulation of metabolic process	1	327	0.406006	0.539369	arahy.CTV7SW
GO:0009314	response to radiation	1	329	0.407922	0.539369	arahy.4AIN5Y
GO:0044707	single-multicellular organism process	2	884	0.409159	0.539369	arahy.M9IPMG;arahy.Y4GE00
GO:0065007	biological regulation	3	1470	0.411269	0.539369	arahy.CTV7SW;arahy.M9IPMG;arahy.W69CPD
GO:0006812	cation transport	1	345	0.423037	0.550292	arahy.QZI7QE
GO:0032501	multicellular organismal process	2	919	0.428933	0.553462	arahy.M9IPMG;arahy.Y4GE00
GO:0009791	post-embryonic development	1	364	0.440512	0.561679	arahy.M9IPMG
GO:0006970	response to osmotic stress	1	366	0.442322	0.561679	arahy.4AIN5Y
GO:0006520	cellular amino acid metabolic process	1	393	0.466221	0.587365	arahy.GI1MGH
GO:0050896	response to stimulus	5	2873	0.48297	0.600477	arahy.03ZR4A;arahy.4AIN5Y;arahy.5WGS6V;arahy.Q9SWB6;arahy.W69CPD
GO:0009725	response to hormone	1	414	0.484135	0.600477	arahy.4AIN5Y
GO:0050789	regulation of biological process	2	1059	0.50482	0.621317	arahy.CTV7SW;arahy.W69CPD
GO:0009719	response to endogenous stimulus	1	450	0.513526	0.623223	arahy.4AIN5Y
GO:0044767	single-organism developmental process	2	1077	0.514159	0.623223	arahy.M9IPMG;arahy.Y4GE00
GO:0044281	small molecule metabolic process	3	1723	0.521071	0.626853	arahy.GI1MGH;arahy.P8IBJY;arahy.XJL156
GO:0044267	cellular protein metabolic process	3	1777	0.543369	0.645486	arahy.5F2ED3;arahy.CTV7SW;arahy.QDP4P6
GO:0003006	developmental process involved in reproduction	1	494	0.547296	0.645486	arahy.Y4GE00
GO:0010467	gene expression	3	1790	0.548663	0.645486	arahy.4AIN5Y;arahy.6D2WZW;arahy.M9IPMG
GO:0007165	signal transduction	1	550	0.587071	0.675765	arahy.W69CPD
GO:0023052	signaling	1	550	0.587071	0.675765	arahy.W69CPD
GO:0044700	single organism signaling	1	550	0.587071	0.675765	arahy.W69CPD
GO:0010033	response to organic substance	1	579	0.606344	0.681523	arahy.4AIN5Y
GO:0006811	ion transport	1	583	0.608935	0.681523	arahy.QZI7QE
GO:0022414	reproductive process	1	583	0.608935	0.681523	arahy.Y4GE00
GO:0006464	cellular protein modification process	2	1276	0.61024	0.681523	arahy.5F2ED3;arahy.QDP4P6
GO:0036211	protein modification process	2	1283	0.61337	0.681523	arahy.5F2ED3;arahy.QDP4P6
GO:0000003	reproduction	1	597	0.617875	0.681793	arahy.Y4GE00
GO:0009605	response to external stimulus	1	606	0.623519	0.683309	arahy.4AIN5Y
GO:0032502	developmental process	2	1328	0.633081	0.689068	arahy.M9IPMG;arahy.Y4GE00
GO:0043412	macromolecule modification	2	1348	0.64161	0.693633	arahy.5F2ED3;arahy.QDP4P6
GO:0007154	cell communication	1	691	0.673073	0.722763	arahy.W69CPD
GO:0019752	carboxylic acid metabolic process	1	732	0.694702	0.741016	arahy.GI1MGH
GO:0043436	oxoacid metabolic process	1	799	0.727157	0.766875	arahy.GI1MGH
GO:0006082	organic acid metabolic process	1	802	0.728531	0.766875	arahy.GI1MGH
GO:0009628	response to abiotic stimulus	1	890	0.766035	0.801082	arahy.4AIN5Y
GO:0044765	single-organism transport	1	1068	0.827424	0.855644	arahy.QZI7QE
GO:1902578	single-organism localization	1	1073	0.828905	0.855644	arahy.QZI7QE
GO:0042221	response to chemical	1	1199	0.862489	0.884604	arahy.4AIN5Y
GO:0006810	transport	1	1390	0.901742	0.918972	arahy.QZI7QE
GO:0051234	establishment of localization	1	1785	0.951911	0.96025	arahy.QZI7QE
GO:0051179	localization	1	1812	0.954249	0.96025	arahy.QZI7QE
GO:0008150	biological_process	19	12101	1	1	arahy.01YFCZ;arahy.03ZR4A;arahy.4AIN5Y;arahy.5F2ED3;arahy.5WGS6V;arahy.6D2WZW;arahy.CTV7SW;arahy.CUHC67;arahy.GI1MGH;arahy.GL64VW;arahy.ICF70N;arahy.M9IPMG;arahy.P8IBJY;arahy.Q9SWB6;arahy.QDP4P6;arahy.QZI7QE;arahy.W69CPD;arahy.XJL156;arahy.Y4GE00
For YP
GO:0019684	photosynthesis, light reaction	2	55	0.00178228	0.17282	arahy.9VR9ZH;arahy.ICF70N
GO:0015979	photosynthesis	2	62	0.00225908	0.17282	arahy.9VR9ZH;arahy.ICF70N
GO:0009799	specification of symmetry	1	6	0.00692295	0.247017	arahy.Y4GE00
GO:0009943	adaxial/abaxial axis specification	1	7	0.00807244	0.247017	arahy.Y4GE00
GO:0009955	adaxial/abaxial pattern specification	1	7	0.00807244	0.247017	arahy.Y4GE00
GO:0009765	photosynthesis, light harvesting	1	12	0.0138014	0.294567	arahy.ICF70N
GO:0009798	axis specification	1	13	0.0149435	0.294567	arahy.Y4GE00
GO:0009933	meristem structural organization	1	17	0.0194996	0.294567	arahy.Y4GE00
GO:0048532	anatomical structure arrangement	1	17	0.0194996	0.294567	arahy.Y4GE00
GO:0010466	negative regulation of peptidase activity	1	24	0.0274257	0.294567	arahy.T5EZBY
GO:0030162	regulation of proteolysis	1	24	0.0274257	0.294567	arahy.T5EZBY
GO:0045861	negative regulation of proteolysis	1	24	0.0274257	0.294567	arahy.T5EZBY
GO:0052547	regulation of peptidase activity	1	24	0.0274257	0.294567	arahy.T5EZBY
GO:0043086	negative regulation of catalytic activity	1	26	0.0296794	0.294567	arahy.T5EZBY
GO:0051346	negative regulation of hydrolase activity	1	26	0.0296794	0.294567	arahy.T5EZBY
GO:0010073	meristem maintenance	1	27	0.0308044	0.294567	arahy.Y4GE00
GO:0048437	floral organ development	1	33	0.037529	0.337761	arahy.F7NR6L
GO:0006091	generation of precursor metabolites and energy	2	291	0.04335	0.368475	arahy.9VR9ZH;arahy.ICF70N
GO:0032269	negative regulation of cellular protein metabolic process	1	46	0.0519508	0.384622	arahy.T5EZBY
GO:0051248	negative regulation of protein metabolic process	1	46	0.0519508	0.384622	arahy.T5EZBY
GO:0031324	negative regulation of cellular metabolic process	1	55	0.0618172	0.384622	arahy.T5EZBY
GO:0009555	pollen development	1	58	0.0650848	0.384622	arahy.F7NR6L
GO:0051336	regulation of hydrolase activity	1	62	0.0694251	0.384622	arahy.T5EZBY
GO:0003002	regionalization	1	63	0.0705073	0.384622	arahy.Y4GE00
GO:0007389	pattern specification process	1	69	0.0769757	0.384622	arahy.Y4GE00
GO:0048507	meristem development	1	75	0.0834023	0.384622	arahy.Y4GE00
GO:0048523	negative regulation of cellular process	1	77	0.0855353	0.384622	arahy.T5EZBY
GO:0006281	DNA repair	1	79	0.0876636	0.384622	arahy.20YP49
GO:0006974	cellular response to DNA damage stimulus	1	82	0.0908475	0.384622	arahy.20YP49
GO:0009892	negative regulation of metabolic process	1	92	0.101386	0.384622	arahy.T5EZBY
GO:0010605	negative regulation of macromolecule metabolic process	1	92	0.101386	0.384622	arahy.T5EZBY
GO:0050790	regulation of catalytic activity	1	94	0.10348	0.384622	arahy.T5EZBY
GO:0003006	developmental process involved in reproduction	2	494	0.109536	0.384622	arahy.F7NR6L;arahy.Y4GE00
GO:0006195	purine nucleotide catabolic process	2	497	0.110655	0.384622	arahy.B29LWX;arahy.PCB8SU
GO:0009154	purine ribonucleotide catabolic process	2	497	0.110655	0.384622	arahy.B29LWX;arahy.PCB8SU
GO:0009261	ribonucleotide catabolic process	2	497	0.110655	0.384622	arahy.B29LWX;arahy.PCB8SU
GO:0072523	purine-containing compound catabolic process	2	497	0.110655	0.384622	arahy.B29LWX;arahy.PCB8SU
GO:0032268	regulation of cellular protein metabolic process	1	101	0.110774	0.384622	arahy.T5EZBY
GO:0051246	regulation of protein metabolic process	1	101	0.110774	0.384622	arahy.T5EZBY
GO:0009166	nucleotide catabolic process	2	498	0.111029	0.384622	arahy.B29LWX;arahy.PCB8SU
GO:0046434	organophosphate catabolic process	2	498	0.111029	0.384622	arahy.B29LWX;arahy.PCB8SU
GO:1901292	nucleoside phosphate catabolic process	2	498	0.111029	0.384622	arahy.B29LWX;arahy.PCB8SU
GO:0009908	flower development	1	105	0.114917	0.384622	arahy.F7NR6L
GO:0034655	nucleobase-containing compound catabolic process	2	513	0.116678	0.384622	arahy.B29LWX;arahy.PCB8SU
GO:1901136	carbohydrate derivative catabolic process	2	514	0.117058	0.384622	arahy.B29LWX;arahy.PCB8SU
GO:0019439	aromatic compound catabolic process	2	530	0.123175	0.384622	arahy.B29LWX;arahy.PCB8SU
GO:0044270	cellular nitrogen compound catabolic process	2	532	0.123946	0.384622	arahy.B29LWX;arahy.PCB8SU
GO:0046700	heterocycle catabolic process	2	532	0.123946	0.384622	arahy.B29LWX;arahy.PCB8SU
GO:1901361	organic cyclic compound catabolic process	2	536	0.125491	0.384622	arahy.B29LWX;arahy.PCB8SU
GO:0048519	negative regulation of biological process	1	116	0.126218	0.384622	arahy.T5EZBY
GO:1901565	organonitrogen compound catabolic process	2	543	0.128207	0.384622	arahy.B29LWX;arahy.PCB8SU
GO:0009150	purine ribonucleotide metabolic process	2	579	0.142411	0.386924	arahy.B29LWX;arahy.PCB8SU
GO:0006811	ion transport	2	583	0.144012	0.386924	arahy.PCB8SU;arahy.QZI7QE
GO:0022414	reproductive process	2	583	0.144012	0.386924	arahy.F7NR6L;arahy.Y4GE00
GO:0006163	purine nucleotide metabolic process	2	590	0.146825	0.386924	arahy.B29LWX;arahy.PCB8SU
GO:0044712	single-organism catabolic process	2	592	0.147631	0.386924	arahy.B29LWX;arahy.PCB8SU
GO:0000003	reproduction	2	597	0.14965	0.386924	arahy.F7NR6L;arahy.Y4GE00
GO:0009259	ribonucleotide metabolic process	2	597	0.14965	0.386924	arahy.B29LWX;arahy.PCB8SU
GO:0019693	ribose phosphate metabolic process	2	608	0.154115	0.386924	arahy.B29LWX;arahy.PCB8SU
GO:0099402	plant organ development	1	147	0.157349	0.386924	arahy.F7NR6L
GO:0044092	negative regulation of molecular function	1	148	0.158336	0.386924	arahy.T5EZBY
GO:0072521	purine-containing compound metabolic process	2	620	0.159019	0.386924	arahy.B29LWX;arahy.PCB8SU
GO:0090567	reproductive shoot system development	1	149	0.159322	0.386924	arahy.F7NR6L
GO:0080090	regulation of primary metabolic process	1	158	0.168146	0.401974	arahy.T5EZBY
GO:0009888	tissue development	1	170	0.179778	0.416569	arahy.Y4GE00
GO:0009117	nucleotide metabolic process	2	672	0.180638	0.416569	arahy.B29LWX;arahy.PCB8SU
GO:0031323	regulation of cellular metabolic process	1	173	0.182662	0.416569	arahy.T5EZBY
GO:0006753	nucleoside phosphate metabolic process	2	685	0.186126	0.416569	arahy.B29LWX;arahy.PCB8SU
GO:0006139	nucleobase-containing compound metabolic process	4	2021	0.194647	0.416569	arahy.20YP49;arahy.B29LWX;arahy.FC0UQU;arahy.PCB8SU
GO:0048367	shoot system development	1	190	0.198829	0.416569	arahy.F7NR6L
GO:0044248	cellular catabolic process	2	715	0.198899	0.416569	arahy.B29LWX;arahy.PCB8SU
GO:0030001	metal ion transport	1	191	0.19977	0.416569	arahy.QZI7QE
GO:0048229	gametophyte development	1	195	0.203527	0.416569	arahy.F7NR6L
GO:0060255	regulation of macromolecule metabolic process	1	197	0.205399	0.416569	arahy.T5EZBY
GO:0048608	reproductive structure development	1	199	0.207267	0.416569	arahy.F7NR6L
GO:0061458	reproductive system development	1	199	0.207267	0.416569	arahy.F7NR6L
GO:0055086	nucleobase-containing small molecule metabolic process	2	740	0.209646	0.416569	arahy.B29LWX;arahy.PCB8SU
GO:0009987	cellular process	11	7871	0.221371	0.430358	arahy.20YP49;arahy.574Q67;arahy.5F2ED3;arahy.9VR9ZH;arahy.B29LWX;arahy.CUHC67;arahy.FC0UQU;arahy.ICF70N;arahy.PCB8SU;arahy.QZI7QE;arahy.T5EZBY
GO:1901135	carbohydrate derivative metabolic process	2	769	0.222211	0.430358	arahy.B29LWX;arahy.PCB8SU
GO:0065009	regulation of molecular function	1	224	0.230276	0.433095	arahy.T5EZBY
GO:1901575	organic substance catabolic process	2	788	0.230492	0.433095	arahy.B29LWX;arahy.PCB8SU
GO:0033554	cellular response to stress	1	227	0.232994	0.433095	arahy.20YP49
GO:0019637	organophosphate metabolic process	2	803	0.237054	0.433095	arahy.B29LWX;arahy.PCB8SU
GO:0046483	heterocycle metabolic process	4	2196	0.239784	0.433095	arahy.20YP49;arahy.B29LWX;arahy.FC0UQU;arahy.PCB8SU
GO:0007275	multicellular organism development	2	815	0.242316	0.433095	arahy.F7NR6L;arahy.Y4GE00
GO:0044702	single organism reproductive process	1	241	0.245565	0.433095	arahy.F7NR6L
GO:0009056	catabolic process	2	824	0.24627	0.433095	arahy.B29LWX;arahy.PCB8SU
GO:0048856	anatomical structure development	2	868	0.265666	0.458563	arahy.F7NR6L;arahy.Y4GE00
GO:0006725	cellular aromatic compound metabolic process	4	2302	0.268597	0.458563	arahy.20YP49;arahy.B29LWX;arahy.FC0UQU;arahy.PCB8SU
GO:0034641	cellular nitrogen compound metabolic process	4	2314	0.271918	0.458563	arahy.20YP49;arahy.B29LWX;arahy.FC0UQU;arahy.PCB8SU
GO:0044707	single-multicellular organism process	2	884	0.27274	0.458563	arahy.F7NR6L;arahy.Y4GE00
GO:1901360	organic cyclic compound metabolic process	4	2334	0.277477	0.461456	arahy.20YP49;arahy.B29LWX;arahy.FC0UQU;arahy.PCB8SU
GO:0032501	multicellular organismal process	2	919	0.288235	0.474194	arahy.F7NR6L;arahy.Y4GE00
GO:0044699	single-organism process	9	6482	0.298314	0.485554	arahy.20YP49;arahy.574Q67;arahy.B29LWX;arahy.CUHC67;arahy.F7NR6L;arahy.K5IGPH;arahy.PCB8SU;arahy.QZI7QE;arahy.Y4GE00
GO:0006259	DNA metabolic process	1	310	0.304775	0.490848	arahy.20YP49
GO:0019222	regulation of metabolic process	1	327	0.318685	0.507904	arahy.T5EZBY
GO:0006812	cation transport	1	345	0.333131	0.519362	arahy.QZI7QE
GO:0051234	establishment of localization	3	1785	0.341837	0.519362	arahy.574Q67;arahy.PCB8SU;arahy.QZI7QE
GO:0009653	anatomical structure morphogenesis	1	364	0.348071	0.519362	arahy.Y4GE00
GO:0009791	post-embryonic development	1	364	0.348071	0.519362	arahy.F7NR6L
GO:0044237	cellular metabolic process	8	5858	0.349364	0.519362	arahy.20YP49;arahy.5F2ED3;arahy.9VR9ZH;arahy.B29LWX;arahy.FC0UQU;arahy.ICF70N;arahy.PCB8SU;arahy.T5EZBY
GO:0051179	localization	3	1812	0.351009	0.519362	arahy.574Q67;arahy.PCB8SU;arahy.QZI7QE
GO:0044765	single-organism transport	2	1068	0.354018	0.519362	arahy.PCB8SU;arahy.QZI7QE
GO:1902578	single-organism localization	2	1073	0.356208	0.519362	arahy.PCB8SU;arahy.QZI7QE
GO:0044767	single-organism developmental process	2	1077	0.357959	0.519362	arahy.F7NR6L;arahy.Y4GE00
GO:0006807	nitrogen compound metabolic process	4	2621	0.359819	0.519362	arahy.20YP49;arahy.B29LWX;arahy.FC0UQU;arahy.PCB8SU
GO:0044763	single-organism cellular process	6	4283	0.371362	0.531013	arahy.20YP49;arahy.574Q67;arahy.B29LWX;arahy.CUHC67;arahy.PCB8SU;arahy.QZI7QE
GO:0009725	response to hormone	1	414	0.385914	0.546712	arahy.F7NR6L
GO:0048731	system development	1	433	0.399752	0.561119	arahy.F7NR6L
GO:0009719	response to endogenous stimulus	1	450	0.411887	0.572897	arahy.F7NR6L
GO:0006508	proteolysis	1	502	0.447606	0.612789	arahy.T5EZBY
GO:0090304	nucleic acid metabolic process	2	1289	0.448578	0.612789	arahy.20YP49;arahy.FC0UQU
GO:0032502	developmental process	2	1328	0.46465	0.628544	arahy.F7NR6L;arahy.Y4GE00
GO:0006950	response to stress	2	1337	0.468327	0.628544	arahy.20YP49;arahy.T5EZBY
GO:0044260	cellular macromolecule metabolic process	4	3010	0.474251	0.630959	arahy.20YP49;arahy.5F2ED3;arahy.FC0UQU;arahy.T5EZBY
GO:0006810	transport	2	1390	0.489732	0.641616	arahy.PCB8SU;arahy.QZI7QE
GO:0006796	phosphate-containing compound metabolic process	3	2238	0.494049	0.641616	arahy.B29LWX;arahy.ICF70N;arahy.PCB8SU
GO:0010033	response to organic substance	1	579	0.496814	0.641616	arahy.F7NR6L
GO:0006793	phosphorus metabolic process	3	2254	0.49925	0.641616	arahy.B29LWX;arahy.ICF70N;arahy.PCB8SU
GO:1901564	organonitrogen compound metabolic process	2	1424	0.503228	0.641616	arahy.B29LWX;arahy.PCB8SU
GO:0006351	transcription, DNA-templated	1	646	0.536287	0.669904	arahy.FC0UQU
GO:0097659	nucleic acid-templated transcription	1	646	0.536287	0.669904	arahy.FC0UQU
GO:0032774	RNA biosynthetic process	1	650	0.53855	0.669904	arahy.FC0UQU
GO:0051716	cellular response to stimulus	1	793	0.613033	0.750393	arahy.20YP49
GO:0044281	small molecule metabolic process	2	1723	0.613066	0.750393	arahy.B29LWX;arahy.PCB8SU
GO:0034654	nucleobase-containing compound biosynthetic process	1	804	0.618272	0.750759	arahy.FC0UQU
GO:0044267	cellular protein metabolic process	2	1777	0.631092	0.760292	arahy.5F2ED3;arahy.T5EZBY
GO:0050794	regulation of cellular process	1	845	0.637228	0.761686	arahy.T5EZBY
GO:0018130	heterocycle biosynthetic process	1	901	0.661708	0.774132	arahy.FC0UQU
GO:0044238	primary metabolic process	6	5483	0.671374	0.774132	arahy.20YP49;arahy.5F2ED3;arahy.B29LWX;arahy.FC0UQU;arahy.PCB8SU;arahy.T5EZBY
GO:0044710	single-organism metabolic process	4	3768	0.678836	0.774132	arahy.20YP49;arahy.B29LWX;arahy.K5IGPH;arahy.PCB8SU
GO:0019438	aromatic compound biosynthetic process	1	946	0.680258	0.774132	arahy.FC0UQU
GO:0050896	response to stimulus	3	2873	0.681234	0.774132	arahy.20YP49;arahy.F7NR6L;arahy.T5EZBY
GO:0016070	RNA metabolic process	1	952	0.682659	0.774132	arahy.FC0UQU
GO:1901362	organic cyclic compound biosynthetic process	1	953	0.683058	0.774132	arahy.FC0UQU
GO:0034645	cellular macromolecule biosynthetic process	1	976	0.692096	0.778608	arahy.FC0UQU
GO:0009059	macromolecule biosynthetic process	1	1015	0.706876	0.789431	arahy.FC0UQU
GO:0050789	regulation of biological process	1	1059	0.722759	0.80132	arahy.T5EZBY
GO:0043170	macromolecule metabolic process	4	3997	0.731084	0.804718	arahy.20YP49;arahy.5F2ED3;arahy.FC0UQU;arahy.T5EZBY
GO:0019538	protein metabolic process	2	2143	0.738129	0.805666	arahy.5F2ED3;arahy.T5EZBY
GO:0044271	cellular nitrogen compound biosynthetic process	1	1117	0.742476	0.805666	arahy.FC0UQU
GO:0042221	response to chemical	1	1199	0.768138	0.827642	arahy.F7NR6L
GO:0071704	organic substance metabolic process	6	6053	0.788616	0.835641	arahy.20YP49;arahy.5F2ED3;arahy.B29LWX;arahy.FC0UQU;arahy.PCB8SU;arahy.T5EZBY
GO:0006464	cellular protein modification process	1	1276	0.790054	0.835641	arahy.5F2ED3
GO:0036211	protein modification process	1	1283	0.791948	0.835641	arahy.5F2ED3
GO:0043412	macromolecule modification	1	1348	0.808791	0.847569	arahy.5F2ED3
GO:0065007	biological regulation	1	1470	0.837037	0.871202	arahy.T5EZBY
GO:1901576	organic substance biosynthetic process	1	1591	0.861182	0.887306	arahy.FC0UQU
GO:0044249	cellular biosynthetic process	1	1610	0.864657	0.887306	arahy.FC0UQU
GO:0008152	metabolic process	9	8954	0.869908	0.887306	arahy.20YP49;arahy.5F2ED3;arahy.9VR9ZH;arahy.B29LWX;arahy.FC0UQU;arahy.ICF70N;arahy.K5IGPH;arahy.PCB8SU;arahy.T5EZBY
GO:0009058	biosynthetic process	1	1748	0.887571	0.899327	arahy.FC0UQU
GO:0010467	gene expression	1	1790	0.893795	0.899675	arahy.FC0UQU
GO:0008150	biological_process	14	12101	1	1	arahy.20YP49;arahy.574Q67;arahy.5F2ED3;arahy.9VR9ZH;arahy.B29LWX;arahy.CUHC67;arahy.F7NR6L;arahy.FC0UQU;arahy.ICF70N;arahy.K5IGPH;arahy.PCB8SU;arahy.QZI7QE;arahy.T5EZBY;arahy.Y4GE00

## Sheet: pathways
No.	KEGG_A_class	KEGG_B_class	Pathway	DEGs genes with pathway annotation (29)	All genes with pathway annotation (13708)	P-value	Q-value	Pathway ID	Genes	K_IDs
PNP		For PBP
1	Cellular Processes	Transport and catabolism	Autophagy - other eukaryotes	4	76	1.86525e-05	0.000559576	ko04136	arahy.2B4GQV;arahy.VY970J;arahy.W2J7UU;arahy.XHAQ77	K08343+K08343+K08343+K08343
2	Metabolism	Energy metabolism	Oxidative phosphorylation	6	424	0.000219263	0.00328895	ko00190	arahy.8X9LLP;arahy.L7UR79;arahy.P458TM;arahy.QU8SEY;arahy.T8J8BP;arahy.WN69VX	K02155+K01535+K02147+K02112+K02108+K05581
3	Metabolism	Energy metabolism	Photosynthesis	3	211	0.00978371	0.0978371	ko00195	arahy.QU8SEY;arahy.T8J8BP;arahy.X2NI08	K02112+K02108+K02707
4	Cellular Processes	Transport and catabolism	Phagosome	3	281	0.0210131	0.157598	ko04145	arahy.795S4X;arahy.8X9LLP;arahy.P458TM	K07375+K02155+K02147
5	Metabolism	Metabolism of cofactors and vitamins	Riboflavin metabolism	1	33	0.0675773	0.363361	ko00740	arahy.YQ76T0	K00861
6	Metabolism	Carbohydrate metabolism	Glyoxylate and dicarboxylate metabolism	2	217	0.0766181	0.363361	ko00630	arahy.MAU41V;arahy.RH74DG	K14272+K01601
7	Genetic Information Processing	Translation	Ribosome	4	826	0.0940572	0.363361	ko03010	arahy.7NAI3S;arahy.BL252W;arahy.E2JJBF;arahy.S0Y3D4	K02983+K02874+K02878+K02901
8	Metabolism	Energy metabolism	Carbon fixation in photosynthetic organisms	2	249	0.0968962	0.363361	ko00710	arahy.MAU41V;arahy.RH74DG	K14272+K01601
9	Metabolism	Amino acid metabolism	Arginine biosynthesis	1	77	0.150854	0.502847	ko00220	arahy.MAU41V	K14272
10	Metabolism	Amino acid metabolism	Tryptophan metabolism	1	128	0.238407	0.565398	ko00380	arahy.6N19J2	K16903
11	Genetic Information Processing	Folding, sorting and degradation	SNARE interactions in vesicular transport	1	129	0.240033	0.565398	ko04130	arahy.T4811Q	K08493
12	Metabolism	Lipid metabolism	Fatty acid biosynthesis	1	130	0.241656	0.565398	ko00061	arahy.7FT54I	K01897
13	Metabolism	Amino acid metabolism	Alanine, aspartate and glutamate metabolism	1	133	0.246505	0.565398	ko00250	arahy.MAU41V	K14272
14	Metabolism	Lipid metabolism	alpha-Linolenic acid metabolism	1	152	0.276527	0.565398	ko00592	arahy.UG587Y	K08241
15	Metabolism	Global and Overview	2-Oxocarboxylic acid metabolism	1	156	0.282699	0.565398	ko01210	arahy.MAU41V	K14272
16	Metabolism	Lipid metabolism	Fatty acid degradation	1	181	0.320136	0.600255	ko00071	arahy.7FT54I	K01897
17	Metabolism	Global and Overview	Fatty acid metabolism	1	212	0.363943	0.622418	ko01212	arahy.7FT54I	K01897
18	Metabolism	Amino acid metabolism	Glycine, serine and threonine metabolism	1	219	0.373451	0.622418	ko00260	arahy.MAU41V	K14272
19	Metabolism	Metabolism of other amino acids	Glutathione metabolism	1	259	0.425205	0.644724	ko00480	arahy.A6MV6T	K10807
20	Cellular Processes	Transport and catabolism	Peroxisome	1	309	0.484114	0.644724	ko04146	arahy.7FT54I	K01897
21	Environmental Information Processing	Signal transduction	Plant hormone signal transduction	2	772	0.491783	0.644724	ko04075	arahy.IH6GFC;arahy.ZE2ILJ	K14486+K14485
22	Genetic Information Processing	Folding, sorting and degradation	Ubiquitin mediated proteolysis	1	333	0.510277	0.644724	ko04120	arahy.QWV34J	K03351
23	Metabolism	Global and Overview	Metabolic pathways	13	5983	0.520257	0.644724	ko01100	arahy.6N19J2;arahy.7FT54I;arahy.8X9LLP;arahy.A6MV6T;arahy.MAU41V;arahy.P458TM;arahy.QU8SEY;arahy.RH74DG;arahy.T8J8BP;arahy.TJ4W53;arahy.WN69VX;arahy.X2NI08;arahy.YQ76T0	K16903+K01897+K02155+K10807+K14272+K02147+K02112+K01601+K02108+K00430+K05581+K02707+K00861
24	Metabolism	Carbohydrate metabolism	Amino sugar and nucleotide sugar metabolism	1	358	0.536166	0.644724	ko00520	arahy.1NMA8N	K13379
25	Metabolism	Global and Overview	Carbon metabolism	2	839	0.53727	0.644724	ko01200	arahy.MAU41V;arahy.RH74DG	K14272+K01601
26	Metabolism	Nucleotide metabolism	Pyrimidine metabolism	1	398	0.574862	0.663303	ko00240	arahy.A6MV6T	K10807
27	Metabolism	Biosynthesis of other secondary metabolites	Phenylpropanoid biosynthesis	1	520	0.674589	0.740731	ko00940	arahy.TJ4W53	K00430
28	Metabolism	Nucleotide metabolism	Purine metabolism	1	544	0.691349	0.740731	ko00230	arahy.A6MV6T	K10807
29	Metabolism	Global and Overview	Biosynthesis of amino acids	1	662	0.762348	0.788636	ko01230	arahy.MAU41V	K14272
30	Metabolism	Global and Overview	Biosynthesis of secondary metabolites	4	3336	0.946712	0.946712	ko01110	arahy.MAU41V;arahy.TJ4W53;arahy.UG587Y;arahy.YQ76T0	K14272+K00430+K08241+K00861
PW		For PW
1	Genetic Information Processing	Transcription	RNA polymerase	2	182	0.00352369	0.0317132	ko03020	arahy.2FX3XX;arahy.ZJYB0J	K03011+K03046
2	Metabolism	Nucleotide metabolism	Pyrimidine metabolism	2	398	0.0160305	0.0721374	ko00240	arahy.2FX3XX;arahy.ZJYB0J	K03011+K03046
3	Metabolism	Nucleotide metabolism	Purine metabolism	2	544	0.0289121	0.0811311	ko00230	arahy.2FX3XX;arahy.ZJYB0J	K03011+K03046
4	Environmental Information Processing	Membrane transport	ABC transporters	1	85	0.0426153	0.0811311	ko02010	arahy.953C08	K05663
5	Metabolism	Energy metabolism	Nitrogen metabolism	1	90	0.0450728	0.0811311	ko00910	arahy.CUHC67	K02575
6	Genetic Information Processing	Folding, sorting and degradation	Proteasome	1	143	0.0707921	0.106188	ko03050	arahy.XA2R2M	K02735
7	Genetic Information Processing	Folding, sorting and degradation	RNA degradation	1	340	0.161256	0.207329	ko03018	arahy.FPV96P	K03654
8	Organismal Systems	Environmental adaptation	Plant-pathogen interaction	1	561	0.253655	0.285362	ko04626	arahy.QVT58A	K05391
9	Metabolism	Global and Overview	Metabolic pathways	2	5983	0.884155	0.884155	ko01100	arahy.2FX3XX;arahy.ZJYB0J	K03011+K03046
SW		For SW
1	Genetic Information Processing	Replication and repair	Non-homologous end-joining	3	27	5.45231e-06	8.17846e-05	ko03450	arahy.03ZR4A;arahy.5WGS6V;arahy.Q9SWB6	K10885+K10885+K10885
2	Genetic Information Processing	Folding, sorting and degradation	Proteasome	3	143	0.000808661	0.00606496	ko03050	arahy.CXI9C6;arahy.GL64VW;arahy.XA2R2M	K02725+K02732+K02735
3	Metabolism	Amino acid metabolism	Tyrosine metabolism	3	173	0.00140214	0.00701069	ko00350	arahy.GI1MGH;arahy.R3VUJN;arahy.VYWU26	K01800+K01800+K00121
4	Metabolism	Energy metabolism	Nitrogen metabolism	2	90	0.00609129	0.0228423	ko00910	arahy.CUHC67;arahy.RI9HIF	K02575+K02575
5	Cellular Processes	Transport and catabolism	Endocytosis	3	571	0.0368064	0.110419	ko04144	arahy.BYT3FC;arahy.Q13343;arahy.URL2CG	K12493+K12493+K12185
6	Metabolism	Metabolism of cofactors and vitamins	Porphyrin and chlorophyll metabolism	1	140	0.168808	0.422021	ko00860	arahy.01YFCZ	K02259
7	Metabolism	Lipid metabolism	Fatty acid degradation	1	181	0.212903	0.456221	ko00071	arahy.VYWU26	K00121
8	Metabolism	Carbohydrate metabolism	Glycolysis / Gluconeogenesis	1	394	0.408606	0.684439	ko00010	arahy.VYWU26	K00121
9	Metabolism	Energy metabolism	Oxidative phosphorylation	1	424	0.432153	0.684439	ko00190	arahy.01YFCZ	K02259
10	Genetic Information Processing	Transcription	Spliceosome	1	456	0.456293	0.684439	ko03040	arahy.KBV6L0	K12862
11	Organismal Systems	Environmental adaptation	Plant-pathogen interaction	1	561	0.528872	0.721189	ko04626	arahy.QVT58A	K05391
12	Genetic Information Processing	Translation	Ribosome	1	826	0.673522	0.783929	ko03010	arahy.6D2WZW	K02938
13	Metabolism	Global and Overview	Carbon metabolism	1	839	0.679405	0.783929	ko01200	arahy.VYWU26	K00121
14	Metabolism	Global and Overview	Biosynthesis of secondary metabolites	2	3336	0.955242	0.984091	ko01110	arahy.01YFCZ;arahy.VYWU26	K02259+K00121
15	Metabolism	Global and Overview	Metabolic pathways	4	5983	0.984091	0.984091	ko01100	arahy.01YFCZ;arahy.GI1MGH;arahy.R3VUJN;arahy.VYWU26	K02259+K01800+K01800+K00121
YP		For YP
1	Genetic Information Processing	Replication and repair	Mismatch repair	2	248	0.0257069	0.117769	ko03430	arahy.074BTZ;arahy.T80IJN	K07466+K07466
2	Genetic Information Processing	Replication and repair	Non-homologous end-joining	1	27	0.0272376	0.117769	ko03450	arahy.20YP49	K10886
3	Genetic Information Processing	Replication and repair	Homologous recombination	2	276	0.0313388	0.117769	ko03440	arahy.074BTZ;arahy.T80IJN	K07466+K07466
4	Genetic Information Processing	Replication and repair	DNA replication	2	281	0.0323925	0.117769	ko03030	arahy.074BTZ;arahy.T80IJN	K07466+K07466
5	Genetic Information Processing	Replication and repair	Nucleotide excision repair	2	308	0.0383235	0.117769	ko03420	arahy.074BTZ;arahy.T80IJN	K07466+K07466
6	Genetic Information Processing	Folding, sorting and degradation	Ubiquitin mediated proteolysis	2	333	0.0441635	0.117769	ko04120	arahy.EN37DR;arahy.N502YT	K06689+K10601
7	Metabolism	Energy metabolism	Nitrogen metabolism	1	90	0.0881357	0.195567	ko00910	arahy.CUHC67	K02575
8	Genetic Information Processing	Folding, sorting and degradation	Protein processing in endoplasmic reticulum	2	546	0.105101	0.195567	ko04141	arahy.EN37DR;arahy.N502YT	K06689+K10601
9	Organismal Systems	Environmental adaptation	Plant-pathogen interaction	2	561	0.110006	0.195567	ko04626	arahy.QVT58A;arahy.ZS7EEZ	K05391+K05391
10	Genetic Information Processing	Folding, sorting and degradation	Proteasome	1	143	0.136605	0.218568	ko03050	arahy.XA2R2M	K02735
11	Metabolism	Energy metabolism	Oxidative phosphorylation	1	424	0.356017	0.503211	ko00190	arahy.K5IGPH	K11352
12	Genetic Information Processing	Transcription	Spliceosome	1	456	0.377408	0.503211	ko03040	arahy.KBV6L0	K12862
13	Metabolism	Nucleotide metabolism	Purine metabolism	1	544	0.432882	0.513096	ko00230	arahy.WBEP1R	K18151
14	Cellular Processes	Transport and catabolism	Endocytosis	1	571	0.448959	0.513096	ko04144	arahy.BYT3FC	K12493
15	Environmental Information Processing	Signal transduction	Plant hormone signal transduction	1	772	0.555992	0.593058	ko04075	arahy.F7NR6L	K14485
16	Metabolism	Global and Overview	Metabolic pathways	2	5983	0.996155	0.996155	ko01100	arahy.K5IGPH;arahy.WBEP1R	K11352+K18151
