# Supplementary material for: GWAS Discovery of Candidate Genes for Yield-Related Traits in Peanut and Support from Earlier QTL Mapping Studies
Source: Genes (Basel). 2019 Oct 12;10(10):803. doi: 10.3390/genes10100803 (PMC6826990; doi:10.3390/genes10100803)
Supplement: Supplementary file 1 [file genes-10-00803-s001.zip › Table S8.xlsx]

## Sheet: All
Table S8. Information on 199 earlier identified related QTLs and their physical locations. These QTLs were found to be associated with the yield-related traits PW, SW, YP or PBP.
NO.	ref. No.	Trait	Trait Abbr.	Linkage group	LOD	Left Marker	Forword Sequence	Reverse Sequence	Right Marker	Forword Sequence	Reverse Sequence	Physical Intervals	Position	Start	End	Map Name	Reference
1	1	Seed weight 1-1	SW	**	**	PM375	CGGCAACAGTTTTGATGGTT	GAAAAATATGCCGCCGTTG	PM375	CGGCAACAGTTTTGATGGTT	GAAAAATATGCCGCCGTTG	**				Tamrun OL01×BSS 56	Selvaraj MG, Narayana M, Schubert AM, Ayers JL, Baring MR, Burow MD. Identification of QTLs for pod and kernel traits in cultivated peanut by bulked segregant analysis. Electronic Journal of Biotechnology, 2009, 12:2 E14.
2	1	Plant weight 1-1	PTW	**	**	Ah-041	CGCCACAAGATTAACAAGCACC	GCTGGGATCATTGTAGGGAAGG	Ah-041	CGCCACAAGATTAACAAGCACC	GCTGGGATCATTGTAGGGAAGG	**				Tamrun OL01×BSS 56	..(The same as above)
3	2	hundred seed weight	SW	05	**	GM1955	CACACTCTGTCCCCACCATAG	TAACCGCAAGATTCCAAAGAA	GM1007	TCGCGAATAACGAAGAAAGAA	ATTCCACTGACGTTGTTCCTG	**	position 40.63cM			TAG 24 × GPBD 4	Khedikar Y, Pandey M K, Sujay V, et al. Identification of main effect and epistatic quantitative trait loci for morphological and yield-related traits in peanut ( Arachis hypogaea, L.)[J]. Molecular Breeding, 2018, 38(1):7.
4	2	yield in kg per hectare	YP	06	**	PM377	ACGCTCACATGTTTGCTTTG	GCTCGATTTGATTTGGGTGA	TC1A01	TCAACGCGACACAAGAAGTC	GTCGGTAAATCCGACGAAAA	Arahy.06:103471687-103474676	position 0.01cM			TAG 24 × GPBD 4	..
5	2	yield per plant	YP	06	**	PM377	ACGCTCACATGTTTGCTTTG	GCTCGATTTGATTTGGGTGA	TC1A01	TCAACGCGACACAAGAAGTC	GTCGGTAAATCCGACGAAAA	Arahy.06:103471687-103474676	position 0.01cM			TAG 24 × GPBD 4	..
6	2	hundred seed weight	SW	06	**	TC1A01	TCAACGCGACACAAGAAGTC	GTCGGTAAATCCGACGAAAA	S108	GCTTACATTACACGTCADCTC	CCGAACTTACAGTTAGGAG	Arahy.06:103474463-104187262	position 7.61cM			TAG 24 × GPBD 4	..
7	2	yield per plant	YP	06	**	GM1097	CGTTTGGCAATACCTGTGTTT	CCTCTTCCTCATCATCATCATC	TC7C06	GGCAGGGGAATAAAACTACTAACT	TTTTCCTTCCTTCTCCTTTGTC	**	position 22.11cM			TAG 24 × GPBD 4	..
8	2	yield in kg per hectare	YP	15	**	GM1536	AAAGCCCTGAAAAGAAAGCAG	TATGCATTTGCAGGTTCTGGT	GM2301	GTAACCACAGCTGGCATGAAC	TCTTCAAGAACCCACCAACAC	**	position 12.51cM			TAG 24 × GPBD 4	..
9	2	yield per plant	YP	15	**	IPAHM103	GCATTCACCACCATAGTCCA	TCCTCTGACTTTCCTCCATCA	GM1954	GAGGAGTGTGAGGTTCTGACG	TGGTTCATTGCATTTGCATAC	Arahy.13:140577593-143608633 | Arahy.03:137729948-140628332	position 14.51cM			TAG 24 × GPBD 4	..
10	2	yield per plant	YP	14	**	GM1386	GCAGCTGAATTTGGATAGTGG	TTGTTCCAACACGTGTCACTC	GM1162	CAAACAAAACAACCAAAACCTG	GCCATCTCCAAGACACAAAAC	**	position 15.11cM			TAG 24 × GPBD 4	..
11	2	yield per plant	YP	07	**	GM1062	AAGAAAAGGAGGCATGAGAGG	TTTCAATTGGGCTTCATCATC	GM2638	ATGCTCTCAGTTCTTGCCTGA	CAGACATAACAGTCAGTTTCACC	Arahy.04:124825552-126595319 | Arahy.14:139184197-141030849		56.11cM	60.11cM	TAG 24 × GPBD 4	..
12	2	hundred seed weight	SW	05	**	GM633	CAAAGTTTGCAGTGATTTTGTTG	AAATTTTCAGGTAAATCATTCTT	PM179	CTGATGCATGTTTAGCACACTT	TGAGTTGTGACGGCTTGTGT	Arahy.05:47955696-84171615		70.41cM	71.51cM	TAG 24 × GPBD 4	..
13	2	yield in kg per hectare	YP	05	**	GM633	CAAAGTTTGCAGTGATTTTGTTG	AAATTTTCAGGTAAATCATTCTT	PM179	CTGATGCATGTTTAGCACACTT	TGAGTTGTGACGGCTTGTGT	Arahy.05:47955696-84171615		70.41cM	71.51cM	TAG 24 × GPBD 4	..
14	2	hundred seed weight	SW	06	**	TC1A01	TCAACGCGACACAAGAAGTC	GTCGGTAAATCCGACGAAAA	S108	GCTTACATTACACGTCADCTC	CCGAACTTACAGTTAGGAG	Arahy.06:103474463-104187262		7.61cM	12.71cM	TAG 24 × GPBD 4	..
15	2	hundred seed weight	SW	15	**	GM1536	AAAGCCCTGAAAAGAAAGCAG	TATGCATTTGCAGGTTCTGGT	GM2301	GTAACCACAGCTGGCATGAAC	TCTTCAAGAACCCACCAACAC	**		10.51cM	12.51cM	TAG 24 × GPBD 4	..
16	2	hundred seed weight	SW	15	**	GM2009	CAAACGCATACACCCCATAAC	TTTGGTTCTCGTTTGTGTTTT	GM1536	AAAGCCCTGAAAAGAAAGCAG	TATGCATTTGCAGGTTCTGGT	**		2.01cM	10.01cM	TAG 24 × GPBD 4	..
17	3	pod weight per plant	YP	05	**	GM630	CAGCAATTCAGCAAACTAATGAA	TCCTCCCACGTCCTTTTATTT	TC6E01	CTCCCTCGCTTCCTCTTTCT	ACGCATTAACCACACACCAA	**	position 39.2cM			RIL-1 (TAG 24 9 ICGV 86031), RIL-2 (ICGS	Gautami B, Pandey MK, Vadez V, et al. Quantitative trait locus analysis and construction of consensus genetic map for drought tolerance traits based on three recombinant inbred line populations in cultivated groundnut (Arachis hypogaea L.)[J]. Molecular Breeding, 2012, 30(2):757-772.
18	3	seed weight	SW	05	**	GM630	CAGCAATTCAGCAAACTAATGAA	TCCTCCCACGTCCTTTTATTT	TC6E01	CTCCCTCGCTTCCTCTTTCT	ACGCATTAACCACACACCAA	**	position 39.2cM			RIL-1 (TAG 24 9 ICGV 86031), RIL-2 (ICGS	..
19	3	pod weight per plant	YP	07	**	PM375	CGGCAACAGTTTTGATGGTT	GAAAAATATGCCGCCGTTG	GM1867	GAGCAGACATGGTTGAATGGT	CACCTCAACGAAGAACTCAGC	Arahy.04:7674065-103370528	position 25.1cM			RIL-1 (TAG 24 9 ICGV 86031), RIL-2 (ICGS	..
20	3	seed weight	SW	07	**	PM375	CGGCAACAGTTTTGATGGTT	GAAAAATATGCCGCCGTTG	GM1867	GAGCAGACATGGTTGAATGGT	CACCTCAACGAAGAACTCAGC	Arahy.04:7674065-103370528	position 25.1cM			RIL-1 (TAG 24 9 ICGV 86031), RIL-2 (ICGS	..
21	3	pod weight per plant	YP	10	**	TC9F04	CCTAAACAACGACAAACACTCA	AAGCACAACACAGAACCCTAAA	TC4D09	TTGTGCTCTGCTCTTGGTTG	CTTGCTGGAGGAAACACACA	**	position 16.5cM			RIL-1 (TAG 24 9 ICGV 86031), RIL-2 (ICGS	..
22	3	pod weight per plant	YP	16	**	GM2050	CATGATCAAGAGAAGTTGAATCG	TTCTTGTTTGAATTGCCCTAA	GM1494	CTTCGAAGAAAAGTGCATCG	GAAGACAGAAGACGAAGAGCGTA	**	position 39.0cM			RIL-1 (TAG 24 9 ICGV 86031), RIL-2 (ICGS	..
23	4	number of pods per plant	PNP	A01	3.25	AhTE0294	TTATCTGTGCCGAAATGAAAACT	AGCGAAAATGCAACAAAATAAAA	AhTE0477	GGTGGTGGCCATTTCTCTT	TTTGCCCATTTTTGGTTCTG	**		37.59cM	77.97cM	TMV 2 × TMV 2-NLM	Hake AA, Shirasawa K, Yadawad A, et al. Mapping of important taxonomic and productivity traits using genic and non-genic transposable element markers in peanut (Arachis hypogaeaL.):[J]. Plos One, 2017, 12(10):e0186113.
24	4	number of pods per plant	PNP	A03	2.67	AhTE0050	TTGAATGGGCTCAATTCCTT	CAAATGTTTCAAGTTCTCTCCTCA	AhTE0498	ATGACTTACATGTAGCAATTG	TGAAAGGAGTCAAAGGTCATG	**		17.52cM	60.65cM	TMV 2 × TMV 2-NLM	..
25	4	number of pods per plant	PNP	A03	5.58	AhTE0357	GCCTCCCCCAGAAAGTTATC	CACATGCTTGCATCTCCAAC	AhTE0050	TTGAATGGGCTCAATTCCTT	CAAATGTTTCAAGTTCTCTCCTCA	**		0cM	17.52cM	TMV 2 × TMV 2-NLM	..
26	4	pod yield per plant	YP	A02	4.18241	AhTE0465	TGCTGGAGATTCGTACATGC	TTCGAGAAAGCCTAAGCAAGA	AhTE0486	TGATTGGATCTCAATTCCCA	TTTGATCGCTCTCTCTTTCTTTC	Arahy.12:1588719-5817620		0 cM	28.30cM	TMV 2 × TMV 2-NLM	..
27	4	pod yield per plant	YP	B01	4.87	AhTE0121	CTGGCAATACGCCCCAAG	AAAACTGCATTGTTGAAATTGG	AhTE0313	TGCAGTTATAGTTTGTGCAGTTTC	AGGTTGAATGACTGAGGCATATT	**		27.48cM	35.56cM	TMV 2 × TMV 2-NLM	..
28	4	pod yield per plant	YP	A03	4.39	AhTE0357	GCCTCCCCCAGAAAGTTATC	CACATGCTTGCATCTCCAAC	AhTE0050	TTGAATGGGCTCAATTCCTT	CAAATGTTTCAAGTTCTCTCCTCA	**		0cM	17.52cM	TMV 2 × TMV 2-NLM	..
29	4	pod yield per plant	YP	B09	4.8	AhTE0254	CTTTCTTTCTATTCGTGCCAAAA	TTAAAGATCTGTAGCTGGCCAAA	AhTE0010	GCCGTGTCATTCCACAAAG	TGGACAATGCTGTTTGTCGT	**		33.54cM	49.53cM	TMV 2 × TMV 2-NLM	..
30	4	pod yield per plant	YP	A01	2.75	AhTE0233	CAGCATATTGGCTGATCAACTT	CTGATGCCATATGTGTGAAGGT	AhTE0678	CATTTTCTTTTTCTTTATGACCG	AGGGAGCATACCCACATACA	**		0cM	7.21cM	TMV 2 × TMV 2-NLM	..
31	4	pod yield per plant	YP	B09	4.82	AhTE0010	GCCGTGTCATTCCACAAAG	TGGACAATGCTGTTTGTCGT	AhTE0437	TGGCTTTTGGGTGTGTATGA	GCCACGAGAGAATCCAAAAA	**		49.53cM	66.54cM	TMV 2 × TMV 2-NLM	..
32	4	Test weight	TW	A03	3.724213	AhTE0498	ATGACTTACATGTAGCAATTG	TGAAAGGAGTCAAAGGTCATG	AhTE0074	GCAATCACATTGGCTAACTCC	GGCCAGCATGCAACTAGTAA	**		60.65cM	61.94cM	TMV 2 × TMV 2-NLM	..
33	4	Test weight	TW	A05	3.652552	AhTE0005	ACAGTACGAACGGTCCCAAG	TGGTGCATGTTGTTGTTGTG	AhTE0148	GAATCCAGAGCTGCCATTGT	ATTTTTGCCTCTCAGCCTCA	**		0cM	14.69cM	TMV 2 × TMV 2-NLM	..
34	4	Test weight	TW	A09	2.803474	AhTE0163	TAGAAGCCATGCTTGTATGTGG	CCACCTTCCAAATTCATATTGC	AhTE0586	CATTGTCTCGTTCGCGTTTA	GAACGTGGGGAAAGTCAAAA	**		75.57cM	92.39cM	TMV 2 × TMV 2-NLM	..
35	4	Test weight	TW	A09	2.903366	AhTE0572	GAAGCGTGTTGGATCGGTAT	TGCAAAAGTGGATAACCCAA	AhTE0590	CATTAAGCAAATCGGACCCT	CAAGTTGCTCAGCCTATATCCA	**		57.11cM	72.62cM	TMV 2 × TMV 2-NLM	..
36	4	Test weight	TW	A09	5.038002	AhTE0457	TTGCGCAATTTAGCAGAGATT	CCACCTTTCATTATCCCCTC	AhTE0913	GGTAAAAGCTAAGACAGGCTCAA	TGAAGTGTGGCCAAATCAAT	**		131.21cM	139.70cM	TMV 2 × TMV 2-NLM	..
37	4	Test weight	TW	A05	2.725299	AhTE0278	CTTTTCTTTTGTAATGAATCTGTTTTT	GCAATGCTAATATGCTAAATCGTT	AhTE0317	AGTTGATGATGATGTTTGGTGTT	CCATCCAGCCACTAAAAATAAAA	**		11.02cM	27.55cM	TMV 2 × TMV 2-NLM	..
38	4	Test weight	TW	B02	10.6	AhTE0025	TTCTCCCTGCTCTCCGTAAA	CGAATCTTCATTTTATTAGGTGTATGG	AhTE0296	ACTTCAAATCTGACGCACCTACT	CAATTCATGTTCTAGCAAGGGTTA	**		0.00cM	54.14cM	TMV 2 × TMV 2-NLM	..
39	4	Test weight	TW	B02	10.6	AhTE0025	TTCTCCCTGCTCTCCGTAAA	CGAATCTTCATTTTATTAGGTGTATGG	AhTE0296	ACTTCAAATCTGACGCACCTACT	CAATTCATGTTCTAGCAAGGGTTA	**		0 cM	54.14cM	TMV 2 × TMV 2-NLM	..
40	5	hundred-pod weight	PW	A05	16.3	A05A1430	CTGCAAAGAGCCAAGGTTGT	GGGTTCGAACATTGGTGAAT	A05A1601	AGTCCCTGTCACCAAAATCG	CCGCTCTCTTCACTCCTCAC	**		80.47cM	84.13cM	Yuanza 9102 and Xuzhou 68-4	Luo H, Ren X, Li Z, et al. Co-localization of major quantitative trait loci for pod size and weight to a 3.7 cM interval on chromosome A05 in cultivated peanut ( Arachis hypogaea, L.)[J]. Bmc Genomics, 2017, 18(1):58.
41	5	hundred-pod weight	PW	A05	5.52265	AGGS1167	TTCCATCTACCTCGCAGAAAGT	TTACCCTTTCCCTCTCTGCTTT	GNB138	CAGCCCGATGAAGGAATAAA	CGACCTAAACTCCGTAGGCA	**		25.1cM	27.1cM	Yuanza 9102 and Xuzhou 68-4	..
42	5	hundred-pod weight	PW	A05	5.06044	AhTE0148	GAATCCAGAGCTGCCATTGT	ATTTTTGCCTCTCAGCCTCA	A05A179	GGGCTAAGATTCAACCTCCC	TCCAGAATGCACTGAACTCAA	**		31.2cM	33.3cM	Yuanza 9102 and Xuzhou 68-4	..
43	5	hundred-pod weight	PW	A05	4.68069	A05A179	GGGCTAAGATTCAACCTCCC	TCCAGAATGCACTGAACTCAA	AGGS2177	CTCTCAGTTTCTTTGTCGCTCA	GTTCTTGGGATGTGAGCAATTT	**		33.5cM	35.7cM	Yuanza 9102 and Xuzhou 68-4	..
44	5	hundred-pod weight	PW	A05	4.67852	GM630	CAGCAATTCAGCAAACTAATGAA	TCCTCCCACGTCCTTTTATTT	AhTE0005	ACAGTACGAACGGTCCCAAG	TGGTGCATGTTGTTGTTGTG	**		43.6cM	45.1cM	Yuanza 9102 and Xuzhou 68-4	..
45	5	hundred-pod weight	PW	A05	10.29665	A05A1150	ATGTTGCAAACATGCCAAAA	AACCACACTCTCTCTCCCCA	A05A1368	GGTGCATGGTAAAATGGCTT	CGACCCTATGTGTACGATGG	Arahy.05:103511202-105058936		77.2cM	78.2cM	Yuanza 9102 and Xuzhou 68-4	..
46	5	hundred-pod weight	PW	A05	12.98745	A05A1430	CTGCAAAGAGCCAAGGTTGT	GGGTTCGAACATTGGTGAAT	A05A1601	AGTCCCTGTCACCAAAATCG	CCGCTCTCTTCACTCCTCAC	**		80.6cM	82.9cM	Yuanza 9102 and Xuzhou 68-4	..
47	5	hundred-pod weight	PW	A05	7.37583	A05A1570	TTTGGTCATTGTCAAAATCCTT	TGCTGTCAGTCATTTTACAGGAA	A05A1605	CCATGTACTTATGTATGTCGGATCT	TGAGCAATTAAATCTCCACTGTT	**		85.2cM	87cM	Yuanza 9102 and Xuzhou 68-4	..
48	5	hundred-pod weight	PW	A05	5.2297	AHGA193642	TGAACAATTGCGATTTGGAC	CAATGACGATTGACGACGAC	GNB1040	TCACTTTTGAGTGTGCCTGC	TCCATTAGTGAGAATACCCTAACAAG	Arahy.06:23312563-87645923		21.6cM	23.4cM	Yuanza 9102 and Xuzhou 68-4	..
49	5	hundred-pod weight	PW	A05	5.23187	AGGS1773	TGCAAGGTAAGGCTTAGGGTAA	CTGGTAGAGAACAGGGACACCT	TC11A04	ACTCTGCATGGATGGCTACAG	CATGTTCGGTTTCAAGTCTCAA	Arahy.06:89555533-97098552		24.5cM	29cM	Yuanza 9102 and Xuzhou 68-4	..
50	5	hundred-pod weight	PW	A05	4.86731	AHGS1126	GGACCGACATTTTCCTCGTA	TCCCAACGAAAAAGAACCAC	EM87	CATGCTCCTCCAATTTATTACG	CGAGACTTGAGTGCCTTGTTG	Arahy.09:13856632-46853898		15.4cM	16.5cM	Yuanza 9102 and Xuzhou 68-4	..
51	5	hundred-pod weight	PW	A05	3.36567	AGGS1498	CTCTGTTCCCACCACTCTCACT	TCTTCTTTGAATACGCGAGAGA	GNB159	CGAATCGGAACACCGTACTT	TTTTAAATGTTTGGCCCAGG	**		21.7cM	23.5cM	Yuanza 9102 and Xuzhou 68-4	..
52	5	hundred-pod weight	PW	A05	5.59426	pPGSseq17F6	CGTCGGATTTATCTGCCAGT	AGTAGGGGCAAGGGTTGATG	GM1959	GTGTTCTCAGCCATCTTTTCG	GTGAAGGTGTTGTGAATGCAG	**		71.1cM	74.4cM	Yuanza 9102 and Xuzhou 68-4	..
53	5	hundred-pod weight	PW	A05	5.10601	AHGA152207	TCCGAAACCCAAAAAGAAGA	AATAATTTTGCACAAGGCCG	AHGS1228	CACTTTTAAGGCGTGCCAAT	TGTCAGGGGAAGCTTATGTCA	**		27.9cM	28.5cM	Yuanza 9102 and Xuzhou 68-4	..
54	5	hundred-pod weight	PW	A05	3.80184	IPAHM354	TCCGAATCAAAATTGGCACT	ACCTCTCCCTCTCAAGTTTTTGT	GM1555	CGTAGACGTGAACCACTACCAA	CGCCTAGTGTCTCAGAAAACG	**		30.9cM	32.9cM	Yuanza 9102 and Xuzhou 68-4	..
55	5	hundred-pod weight	PW	A05	3.83873	AGGS0351	GCCACTAGATTATAGCGACTCCA	TTGCACTCTTCTTAGGTCATGTG	AHGS1750	ATTGAAGAACTCACGGCGAC	CTGTTCTCACCGTAAAGCCC	**		73.1cM	74.3cM	Yuanza 9102 and Xuzhou 68-4	..
56	5	hundred-pod weight	PW	A05	3.41992	AGGS0675	TCCCACATCACCGTCACTATTA	CGTGTCCTCCTCCTTGAAGATA	AGGS0627	ATCATCACCTTCACCCTTTGTT	AAGCTAATGCACCAACAAATCC	Arahy.20:50127880-73103521		33.6cM	34.6cM	Yuanza 9102 and Xuzhou 68-4	..
57	6	hundred-pod weight	PW	A07	3.3	GM1937	TTCATCCTCTGCTTCCTTTGA	TGACCAAACCCATCATCATCT	AHGS1189	TCTCACCATAACAGTCCCCC	CTGCCAGCTAGGACAGATCA	**		74.1cM	79.4cM	Zhonghua 10 × ICG12625	Huang L, He H, Chen W, et al. Quantitative trait locus analysis of agronomic and quality-related traits in cultivated peanut ( Arachis hypogaea, L.)[J]. Theoretical & Applied Genetics, 2015, 128(6):1103-1115.
58	6	hundred-pod weight	PW	A07	3.8	AHGS1189	TCTCACCATAACAGTCCCCC	CTGCCAGCTAGGACAGATCA	AHGS2298	AGACATGGCGATAGGGATTG	ACTTGATACGATTCGGTGCC	**		81.8cM	88.3cM	Zhonghua 10 × ICG12625	..
59	6	hundred-pod weight	PW	B03	2.7	HAS0738	AAACAGGGGTCAGTGATTGG	TGAAAATGAAAAGCCCCTCA	pPGSseq14C11	CGTTGGGGACAAAAACGATA	TTTTCTTGAAACTCGTTGATATGG	**		120.6cM	126.3cM	Zhonghua 10 × ICG12625	..
60	6	hundred-pod weight	PW	A08	2.7	pPGSseq2G3	**	**	GA160	TCTTTATCCCGATGAATGAAA	CTCCCACAAACACAAACACAC	**		65.9cM	81.9cM	Zhonghua 10 × ICG12625	..
61	6	hundred-pod weight	PW	B02	3.7	AHGS1419	TCTCCATGGTGATTGAACGA	TGCAAGCTGTCATTAGGCTC	AHGS1393	TGACTCGCTAACTCAGCAGC	CGAACTCGAAAGATCACGGT	**		0cM	5.3cM	Zhonghua 10 × ICG12625	..
62	6	hundred-pod weight	PW	B03	3.5	HAS0738	AAACAGGGGTCAGTGATTGG	TGAAAATGAAAAGCCCCTCA	pPGSseq14C11	CGTTGGGGACAAAAACGATA	TTTTCTTGAAACTCGTTGATATGG	**		120.5cM	126cM	Zhonghua 10 × ICG12625	..
63	7	Single-Seed Weight	SW	**	2.12	AHGS1236	GCTTAGGACCAGGATGGAAA	GATGAAGGATGTTGCCGAC	AHGS1160	ACTCAAAAGAGCGCGACAAT	CAAACTATCAAGTGGCGCAG	**		0cM	17.9cM	Shanhua15 ×Zhonghua12	Liu JQ. Mapping and Analysis of QTLs for Agronomic and Quality Traits Using RIL Population of “Shanhua15×Zhonghua12” in Peanut (Arachis hypogaea L.) [D]Shandong:Shandong Agricultural University,2017:1-82.
64	7	Single-Seed Weight	SW	**	2.41	AHGS1213_c1	GGAAACACCCCACTGAAGAA	TGAGTAACGTATGACTTCCAGTAAAAA	AHGS2153_c1	AAAAGGCACCTGGAAAAGGT	CGCCATTTCTTGAGTTTGGT	**		0cM	44.6cM	Shanhua15 ×Zhonghua12	..
65	7	Single-Seed Weight	SW	**	3.1	GM1988	GGAGAATCAATTGGTGGAAGC	TCAGACATAGGTGGTGGTGAA	AhTE0470	AACTGTTGGATGCAGTGTGC	CCCCACTCCCATTATTCCTT	Arahy.05:94567057-99182459 | Arahy.15:145944640-150942374		88.8cM	119.7cM	Shanhua15 ×Zhonghua12	..
66	7	Single-Seed Weight	SW	**	2.01	PM427	CAGCGGCAACAGTTTTGATG	GAAAAGTATGCCGCCGTTG	Ah594_c2	TGACCAAATCATCCCATCTTGC	CAGCACATCTCCAACTTTCTCCA	Arahy.04:19371101-103370528		37.6cM	65.4cM	Shanhua15 ×Zhonghua12	..
67	7	Single-Pod Weight	PW	**	2.11	AHGS1213_c1	GGAAACACCCCACTGAAGAA	TGAGTAACGTATGACTTCCAGTAAAAA	AHGS2153_c1	AAAAGGCACCTGGAAAAGGT	CGCCATTTCTTGAGTTTGGT	**		0cM	44.6cM	Shanhua15 ×Zhonghua12	..
68	8	Hundred pod weight	PW	1	2.77	ARS359	CTACGCGCATCGCATAATATC	GTGAGATGGGGTTGGAGATTT	RN34A10	CCATTTTGGACCCCTCAAATA	GAGCAATAGTGACCTTGAATTGTTG	**	position 6.67cM			Zheng 9001× Zheng 8903	Hua L.Inheritance of main traits related to yield and quality,and their QTL mapping in peanut(Arachis hypogaea L.)[D]Henan:Henan Agricultural University,2011:1-79.
69	8	Hundred pod weight	PW	1	3.07	RN34A10	CCATTTTGGACCCCTCAAATA	GAGCAATAGTGACCTTGAATTGTTG	ARS121	GCCGATGATGTACGTTTCTTC	GAGACGGCATGTCAAAAGAAT	**	position 7.02cM			Zheng 9001× Zheng 8903	..
70	8	Hundred pod weight	PW	1	3.36	ARS141	CTCTCCGATTATAGGCCAACC	TGGCTTCTCCGTGAAAATAAC	GW-231	**	**	**	position 55.62cM			Zheng 9001× Zheng 8903	..
71	8	Hundred pod weight	PW	1	3.86	GW-231	**	**	ARS218	**	**	**	position 59.02cM			Zheng 9001× Zheng 8903	..
72	8	Hundred pod weight	PW	1	**	ARS359	CTACGCGCATCGCATAATATC	GTGAGATGGGGTTGGAGATTT	RN34A10	CCATTTTGGACCCCTCAAATA	GAGCAATAGTGACCTTGAATTGTTG	**	position 6.7cM			Zheng 9001× Zheng 8903	..
73	8	Pod weight per plant	PW	3	**	GW-13	**	**	CD038841	**	**	**	position 26.3cM			Zheng 9001× Zheng 8903	..
74	8	Pod weight per plant	PW	5	**	ARS370	AAGTTTCATTTCCAGGGCATT	AATCGCAGGTGTTTGTGTAGC	ARS313	GAAGTGCCTCATTCACCGTTA	ATCCTTCTTCTTCCGATCCAA	**	position 9.2cM			Zheng 9001× Zheng 8903	..
75	8	Pod weight per plant	PW	6	**	ARS103	**	**	ARS120	TCTGCATGAACTGGACCATC	CACACACACAACACTCAACACA	**	position 0cM			Zheng 9001× Zheng 8903	..
76	8	Pod weight per plant	PW	1	3.73	ARS220	TTTTAATGCACGAAGCCAATC	CACACCCCGTCATAGGTTCTA	ARS141	CTCTCCGATTATAGGCCAACC	TGGCTTCTCCGTGAAAATAAC	**	position 48.1cM			Zheng 9001× Zheng 8903	..
77	8	Pod weight per plant	PW	13	3.08	PM434	CGAGGGCAACTTGGTAAAAA	ATTCGCCCTTAGACTGCGTA	PM31	TTCGGCATGACAGCTCTAAG	GAAAGAAATTATACACTCCAATTATGC	**	position 6.01cM			Zheng 9001× Zheng 8903	..
78	9	yield per plant	YP	14	3.85	PMc297	ATGCACCTGCAAGTGAAGAG	TCAAGGATGCAGCAAGACAC	GC-86	CTCCGTTGCTCTTCTGAAC	GATCAAGCACTTCAGACAATGG	Arahy.14:21963475-82294877	position 0.01cM			Zheng 8903×Yuhua 4	Zhang XY. Inheritance of main traits related to yield,quality and disease resistance and their QTLs mapping in peanut(Arachis hypogaea L.)[D]Zhejiang:Zhejiang University,2011:1-101.
79	9	100-pod weight	PW	17	2.79	PM54	GAAATCGCAGCCTCTACAATG	TTACACGATTTAGATTCCCGAAA	GC-105	GAAGGATAAGCAATAGTCCA	GGATGGGATTGAACATTTGG	Arahy.08:45605931-49114414	position 12.01cM			Zheng 8903×Yuhua 4	..
80	9	yield per plant	YP	03	3.58	EM-58	GGGCTACGACGGAAGGAAGA	AGCGATAGTGGCTGGAACGAA	GW-263	TTGCTACTAAGCCGAAAATGAA	CTTGAAATTAACACATATGCACACA	**	position 20.87cM			Zheng 8903×Yuhua 4	..
81	9	100-pod weight	PW	06	3.09	pPGSseq19D9	TGTTGCCCACTGTTCTAATCA	TCAAATGGCATAGTCTCCCC	GC-27	GAAGGACCCCATCTATTCAAA	TCCGATTTCTCTCTCTCTCTCTC	**	position 12.01cM			Zheng 8903×Yuhua 4	..
82	10	Single-Pod Weight	PW	08	2.67	GA28	AGATGGTGGTGTAGGAGTTGTGT	TGGCCGTTGGATATTTATTTG	GM1878	TCAGTGGTTCAGTGCATCAAG	GTCCCTTGGTCATCTTCGATT	Arahy.15:6428339-6859624 | Arahy.15:6428339-6846449 | Arahy.05:6445048-6913311	position 7cM			79266（P1）×D893（P2）	Li YJ. QTL analysis for plant height, total branching number and pod traits in Peanut (Arachis hypogaea L.)[D]Shandong:Shandong Agricultural University,2016:1-59.
83	10	Single-Pod Weight	PW	12	3.64	AhTE0851	AAAAATTCTCTGAGCCAATTAGAA	CACTCCATCATCTAAGGGTCAA	AHS0332	GAGAGAGAGGACGCAAATCG	GAAAGCCCACCATTGAAGAA	**	position 29cM			79266（P1）×D893（P2）	..
84	10	Single-Pod Weight	PW	07	7.95	GM2637	ATGCTCTCAGTTCTTGCCTGA	AAGGAGCCAGCTAGCTACATAGT	AhTE0796	TGTTGTTTTTGTTTAAAGTGTGGC	AGATGTCCACTTTCGTGCAA	**	position 67cM			79266（P1）×D893（P2）	..
85	10	Single-Pod Weight	PW	07	5.31	AHS1000	TGTGCATGTGAACCATGAAA	CCCTTTTGTGCTGTGTTTTG	AHGS1353	CCTCGAGTGGATGAGAGGAG	GTGCCGTTTTATCCCAAAGA	Arahy.04:94872059-124685617	position 72cM			79266（P1）×D893（P2）	..
86	10	Single-Pod Weight	PW	11	2.53	AHS1413	CAAGACATGGCACATCATCA	TTTCCCACTCATCAATGCAA	AHS2580	CAGGTTTCTGAAGGAGAGAGGA	GAGCAACACAAGTTGGAGCA	Arahy.06:113025172-113345834 | Arahy.16:152329177-152649839	position 8cM			79266（P1）×D893（P2）	..
87	10	Single-Pod Weight	PW	08	3.16	GM1878	TCAGTGGTTCAGTGCATCAAG	GTCCCTTGGTCATCTTCGATT	GM1788	GTTCCTACCGTGATCCCTGA	CCAAGTTAGAGGGCTGCAAG	**	position 9cM			79266（P1）×D893（P2）	..
88	10	Single-Pod Weight	PW	12	6.6	GM2289	GAAGTGCCTCATTCACCGTTA	ATCCTTCTTCTTCCGATCCAA	pPGPseq4E10	TTCTTCCATGTTTCCTGATGG	AATGCTTGCAACGGATACCT	**	position 36cM			79266（P1）×D893（P2）	..
89	10	Single-Pod Weight	PW	08	3.14	AhTE0839	GCATGAGACAGGGGCACT	TGAAGTGTGGCCAAATCAAT	AHGS2244	GATTCGCTGCGTTTTGATCT	CTAATCCCCATTTCAGGCAA	**	position 18cM			79266（P1）×D893（P2）	..
90	10	Single-Pod Weight	PW	12	4.87	GM1901	GAAACACCGATATTTTCGATACA	TGACGAGCAAGTCATGTATGTG	Seq2G03	ATTCACAAGGGGACAGTTGC	ATTCAAGCCTGGGAAACAGA	Arahy.08:18421504-19039911	position 49cM			79266（P1）×D893（P2）	..
91	10	Single-Pod Weight	PW	17	3.08	AHGS1201	ATGGTGGTGGTGATGGAAGT	CCCACCAACAGAAGCAGAAT	PM238	CTCTCCTCTGCTCTGCACTG	ACAAGAACATGGGGATGAAGA	**	position 48cM			79266（P1）×D893（P2）	..
92	10	Single-Pod Weight	PW	12	5.08	pPGPseq4E10	TTCTTCCATGTTTCCTGATGG	AATGCTTGCAACGGATACCT	TC7A02	CGAAAACGACACTATGAAACTGC	CCTTGGCTTACACGACTTCCT	**	position 38cM			79266（P1）×D893（P2）	..
93	10	Single-Pod Weight	PW	12	3.74	ML1G04	GAAGGACTGAAGACTACTTT	ATCCAGTAGATTACGTTACA	Seq5D01	TGGCCAAAACAACTGATTGA	TCCCAACTTTTCCGTTCTTG	Arahy.08:30818720-33716997	position 54cM			79266（P1）×D893（P2）	..
94	10	Single-Pod Weight	PW	17	2.67	Ah1TC1E06	ACCGTTACGAACGCTTTGTC	TCCCTCTCATACGACACCCT	AHGS1201	ATGGTGGTGGTGATGGAAGT	CCCACCAACAGAAGCAGAAT	**	position 37cM			79266（P1）×D893（P2）	..
95	10	Single-Pod Weight	PW	17	2.6	PM238	CTCTCCTCTGCTCTGCACTG	ACAAGAACATGGGGATGAAGA	ARS338	CACCACCGCCAATCTACC	AACTTGTGCACCGGGTTG	**	position 56cM			79266（P1）×D893（P2）	..
96	10	Single-Seed Weight	SW	07	3.75	AhTE1003	TTTTAGCAGCATCTCATTTATGTCA	CTTCAAATCAAATCAAGCCCT	GM2637	ATGCTCTCAGTTCTTGCCTGA	AAGGAGCCAGCTAGCTACATAGT	**	position 65cM			79266（P1）×D893（P2）	..
97	10	Single-Seed Weight	SW	08	3.18	AhTE0839	GCATGAGACAGGGGCACT	TGAAGTGTGGCCAAATCAAT	AHGS2244	GATTCGCTGCGTTTTGATCT	CTAATCCCCATTTCAGGCAA	**	position 17cM			79266（P1）×D893（P2）	..
98	10	Single-Seed Weight	SW	07	3	IPAHM105	CAGAGTTTGGGAATTGATGCT	GCCAGATCTGAGCAAGAACC	GM2033	AAGGTGAAACCAGGAAGCAAT	CCATGACACAAATCCATTGTC	**	position 36cM			79266（P1）×D893（P2）	..
99	10	Single-Seed Weight	SW	07	5.68	GM2637	ATGCTCTCAGTTCTTGCCTGA	AAGGAGCCAGCTAGCTACATAGT	AhTE0796	TGTTGTTTTTGTTTAAAGTGTGGC	AGATGTCCACTTTCGTGCAA	**	position 67cM			79266（P1）×D893（P2）	..
100	10	Single-Seed Weight	SW	12	3.67	ML1G04	GAAGGACTGAAGACTACTTT	ATCCAGTAGATTACGTTACA	Seq5D01	TGGCCAAAACAACTGATTGA	TCCCAACTTTTCCGTTCTTG	Arahy.08:30818720-33716997	position 55cM			79266（P1）×D893（P2）	..
101	10	Single-Seed Weight	SW	08	3.54	GM1878	TCAGTGGTTCAGTGCATCAAG	GTCCCTTGGTCATCTTCGATT	GM1788	GTTCCTACCGTGATCCCTGA	CCAAGTTAGAGGGCTGCAAG	**	position 9cM			79266（P1）×D893（P2）	..
102	10	Single-Seed Weight	SW	13	3.18	AhTE0122	TTCAGGCGGTTTTCGTATTC	TCACATCGAAATCATGAGAGG	AhTE0010	GCCGTGTCATTCCACAAAG	TGGACAATGCTGTTTGTCGT	**	position 18cM			79266（P1）×D893（P2）	..
103	10	yield per plant	YP	07	2.62	AhTE1003	TTTTAGCAGCATCTCATTTATGTCA	CTTCAAATCAAATCAAGCCCT	GM2637	ATGCTCTCAGTTCTTGCCTGA	AAGGAGCCAGCTAGCTACATAGT	**	position 66cM			79266（P1）×D893（P2）	..
104	10	yield per plant	YP	14	2.96	ARS376	TCTCTTTCTTTTCCTCATTCTCTCA	CCACAGCCATAGCAGCAGAG	Seq4G02	TCAACTTTGGCTGCTTCCTT	TCAACCGTTTTTCACTTCCA	**	position 32cM			79266（P1）×D893（P2）	..
105	10	yield per plant	YP	02	3.08	RN17F12	TCATCACACTCCAAAAGCAC	GCAGGATTCAACACCAGTAGTAG	Ah3	TCGGAGAACAAGCACACATC	TTGCGCTCTTTCTCACACTC	Arahy.11:124555727-128975401 | Arahy.01:109824809-111072825	position 3cM			79266（P1）×D893（P2）	..
106	10	yield per plant	YP	17	6.33	Seq3D09	TTCACCCGTACAAACCAGTG	CCTCGGCAGATCTGGAGTAA	ARS535-1	CCCTCCTTTGTTTCCCAGA	GCTCGATGCTGTCGTCAA	**	position 0cM			79266（P1）×D893（P2）	..
107	10	yield per plant	YP	10	2.85	TC7C06	GGCAGGGGAATAAAACTACTAACT	TTTTCCTTCCTTCTCCTTTGTC	AhTE0372	GCAATTTGGCATAGCCTCTC	CGTATTGACAAGGGTTCCGT	Arahy.16:2107645-6776192 | Arahy.06:13223796-16457749	position 27cM			79266（P1）×D893（P2）	..
108	10	yield per plant	YP	14	4.12	AHGS2635	TCTTGCTGATGAAATGCCTG	ATTAATATGGCGCCAAAACG	AhTE0915	TCCATCATCCAAAGGTCAAA	AAAGCGGTGAAAATAAAAGCA	**	position 13cM			79266（P1）×D893（P2）	..
109	10	yield per plant	YP	14	6.09	ARS376	TCTCTTTCTTTTCCTCATTCTCTCA	CCACAGCCATAGCAGCAGAG	Seq4G02	TCAACTTTGGCTGCTTCCTT	TCAACCGTTTTTCACTTCCA	**	position 29cM			79266（P1）×D893（P2）	..
110	10	yield per plant	YP	07	2.58	gi832	GCCACTTTATTCTAAGCACTCC	AAGAGACCACACGCTCACA	TC4H07	CCTCCGTTGCTCTTCTGAAC	GATCAAGCACTTCAGACAATGG	Arahy.14:21963475-82294862	position 47cM			79266（P1）×D893（P2）	..
111	10	yield per plant	YP	14	2.7	ARS376	TCTCTTTCTTTTCCTCATTCTCTCA	CCACAGCCATAGCAGCAGAG	Seq4G02	TCAACTTTGGCTGCTTCCTT	TCAACCGTTTTTCACTTCCA	**	position 30cM			79266（P1）×D893（P2）	..
112	11	hundred seed weight(III)	SW	**	**	4F7	ATGCCACTTCCGTTTGCTAC	TTGCTTTGGCCACTGAAAAT	4F7	ATGCCACTTCCGTTTGCTAC	TTGCTTTGGCCACTGAAAAT	**				104 accessions(99 accessions the Chinese peanut and five additional accessions (Zhonghua 6_vul, Zhonghua 10_vul, Yuanza 9102_vul, ICG6375_vul and ICG12625_aeq))	Zhao JJ,Huang L, Ren XP, Pandey MK,et al.Genetic Variation and Association Mapping of Seed-Related Traits in Cultivated Peanut (Arachis hypogaea L.) Using Single-Locus Simple Sequence Repeat Markers. Front Plant Sci. 2017 Dec 11;8:2105. doi: 10.3389/fpls.2017.02105. eCollection 2017.
113	11	hundred seed weight(I)	SW	B10	**	AGGS1802	GCCCTAAATTGGAACTGTGAAC	AAGGAGATGACGAAGAAGCAAC	AGGS1802	GCCCTAAATTGGAACTGTGAAC	AAGGAGATGACGAAGAAGCAAC	**	position 11.90cM			104 accessions	..
114	11	hundred seed weight(II)	SW	**	**	AHGS2561	CCTCTCCCTCTCTCCCTCTC	CCGTAATTCGTTTCCCTTCA	AHGS2561	CCTCTCCCTCTCTCCCTCTC	CCGTAATTCGTTTCCCTTCA	**				104 accessions	..
115	11	hundred seed weight(I)	SW	**	**	AHGS2787	AGTCCCCAATCATCAACAGC	ACCCCTCCATTTCGTCTTCT	AHGS2787	AGTCCCCAATCATCAACAGC	ACCCCTCCATTTCGTCTTCT	**				104 accessions	..
116	11	hundred seed weight(I)	SW	**	**	AHGA44686	AAGTGGAAATACTTTCTCTTTCTTTTT	TTAGCTTAGTTATTACTTTTTCCTTGC	AHGA44686	AAGTGGAAATACTTTCTCTTTCTTTTT	TTAGCTTAGTTATTACTTTTTCCTTGC	**				104 accessions	..
117	11	hundred seed weight(IV)	SW	**	**	AHGA44686	AAGTGGAAATACTTTCTCTTTCTTTTT	TTAGCTTAGTTATTACTTTTTCCTTGC	AHGA44686	AAGTGGAAATACTTTCTCTTTCTTTTT	TTAGCTTAGTTATTACTTTTTCCTTGC	**				104 accessions	..
118	11	hundred seed weight(II)	SW	**	**	AHGA44686	AAGTGGAAATACTTTCTCTTTCTTTTT	TTAGCTTAGTTATTACTTTTTCCTTGC	AHGA44686	AAGTGGAAATACTTTCTCTTTCTTTTT	TTAGCTTAGTTATTACTTTTTCCTTGC	**				104 accessions	..
119	11	hundred seed weight(V)	SW	**	**	AHGA44686	AAGTGGAAATACTTTCTCTTTCTTTTT	TTAGCTTAGTTATTACTTTTTCCTTGC	AHGA44686	AAGTGGAAATACTTTCTCTTTCTTTTT	TTAGCTTAGTTATTACTTTTTCCTTGC	**				104 accessions	..
120	11	hundred seed weight(V)	SW	**	**	GM1854	CCCCAACCCTTTCTTTCTCTT	TGGTGGTGTTTTGTTGTTGTT	GM1854	CCCCAACCCTTTCTTTCTCTT	TGGTGGTGTTTTGTTGTTGTT	**				104 accessions	..
121	12	pods per plant	PNP	15	6.46	GM1536	AAAGCCCTGAAAAGAAAGCAG	TATGCATTTGCAGGTTCTGGT	GM2301	GTAACCACAGCTGGCATGAAC	TCTTCAAGAACCCACCAACAC	**	position 12.51cM			TAG 24 × GPBD 4	Khedikar Y, Pandey MK, Sujay V,et al. Identification of main effect and epistatic quantitative trait loci for morphological and yield-related traits in peanut (Arachis hypogaea L.). Molecular Breeding, 2018, 38:7.
122	12	pods per plant	PNP	18	7.1	GM1076	AACAGACCAAAGGGTGTGTGA	TGCAGATTCTCACTTCCTAAGC	Seq5D05	AAAAGAAAGACCTTCCCCGA	GCAGGTAATCTGCCGTGATT	**	position 60.71cM			TAG 24 × GPBD 4	..
123	12	pods per plant	PNP	06	2.57	GM1097	CGTTTGGCAATACCTGTGTTT	CCTCTTCCTCATCATCATCATC	TC7C06	GGCAGGGGAATAAAACTACTAACT	TTTTCCTTCCTTCTCCTTTGTC	**	position 22.11cM			TAG 24 × GPBD 4	..
124	12	pods per plant	PNP	17	2.94	Seq15C12	ACAATGCAATGACCGTTGTT	TTGTTGCATGAGAACGTGAA	GM2482	TGTCCTTGACACTGAAGACCA	GACAAAGGAGAAGAGGCTTGC	Arahy.14:132203810-136264713	position 0.01cM			TAG 24 × GPBD 4	..
125	12	pods per plant	PNP	05	3.8	GM1955	CACACTCTGTCCCCACCATAG	TAACCGCAAGATTCCAAAGAA	GM1007	TCGCGAATAACGAAGAAAGAA	ATTCCACTGACGTTGTTCCTG	**	position 65.21cM			TAG 24 × GPBD 4	..
126	12	pods per plant	PNP	18	2.69	TC2G05	GCCGAGCTAGTTTGATTTGG	TTGGATTTGAATGGAGGAATG	TC4G10	TTCGGTCATGTTTGTCCAGA	CTCGAGTGCTCACCCTTCAT	**	position 32.81cM			TAG 24 × GPBD 4	..
127	12	pods per plant	PNP	18	2.84	TC11F12	TGAGTCTGTGGAAGAATAAGAGAAG	TGAGTCTATCGCCGCCTAC	TC2G05	GCCGAGCTAGTTTGATTTGG	TTGGATTTGAATGGAGGAATG	**	position 2.01cM			TAG 24 × GPBD 4	..
128	12	yield per plant	YP	06	6.49	PM377	ACGCTCACATGTTTGCTTTG	GCTCGATTTGATTTGGGTGA	TC1A01	TCAACGCGACACAAGAAGTC	GTCGGTAAATCCGACGAAAA	Arahy.06:103471687-103474676	position 0.01cM			TAG 24 × GPBD 4	..
129	12	yield per plant	YP	06	3.45	GM1097	CGTTTGGCAATACCTGTGTTT	CCTCTTCCTCATCATCATCATC	TC7C06	GGCAGGGGAATAAAACTACTAACT	TTTTCCTTCCTTCTCCTTTGTC	**	position 22.11cM			TAG 24 × GPBD 4	..
130	12	yield per plant	YP	07	2.51	GM1062	AAGAAAAGGAGGCATGAGAGG	TTTCAATTGGGCTTCATCATC	GM2638	ATGCTCTCAGTTCTTGCCTGA	CAGACATAACAGTCAGTTTCACC	Arahy.04:124825552-126595319 | Arahy.14:139184197-141030849		56.11c M	60.11cM	TAG 24 × GPBD 4	..
131	12	yield per plant	YP	15	10.67	IPAHM103	GCATTCACCACCATAGTCCA	TCCTCTGACTTTCCTCCATCA	GM1954	GAGGAGTGTGAGGTTCTGACG	TGGTTCATTGCATTTGCATAC	Arahy.13:140577593-143608633 | Arahy.03:137729948-140628332	position 14.51cM			TAG 24 × GPBD 4	..
132	12	yield per plant	YP	03	2.78	TC7E04	GAAGGACCCCATCTATTCAAA	TCCGATTTCTCTCTCTCTCTCTC	GM2691	GAGAAGCTCGAATCCGTGTAA	TTGCCTGCTTCTTCTCTTCAC	**	position 0.01cM			TAG 24 × GPBD 4	..
133	12	yield per plant	YP	10	4.6	PM137	AACCAATTCAACAAACCCAGT	GAAGATGGATGAAAACGGATG	GM670	AGAGTCTCGTGCTAATAACGTGT	TGGATAACCCATTTTCTATGTTG	**	position 68.91cM			TAG 24 × GPBD 4	..
134	12	yield per plant	YP	10	3.47	TC3H07	CAATGGGAGGCAAATCAAGT	GCCAAATGGTTCCTTCTCAA	TC4D09	TTGTGCTCTGCTCTTGGTTG	CTTGCTGGAGGAAACACACA	Arahy.16:16836027-141668600	position 91.21cM			TAG 24 × GPBD 4	..
135	12	yield per plant	YP	14	5.86	GM1386	GCAGCTGAATTTGGATAGTGG	TTGTTCCAACACGTGTCACTC	GM1162	CAAACAAAACAACCAAAACCTG	GCCATCTCCAAGACACAAAAC	**	position 15.11cM			TAG 24 × GPBD 4	..
136	12	yield per plant	YP	03	3.24	GM2215	GAAATCGGAGTCGGAGAGGT	TCCCCTTCTTTCTTCGTTCTT	Seq13E06	TGGCAATTTATTGATGCAGG	GTCACGTAATTGGATGCACG	**	position 145.71cM			TAG 24 × GPBD 4	..
137	12	yield in kg per hectare	YP	15	2.81	GM1536	AAAGCCCTGAAAAGAAAGCAG	TATGCATTTGCAGGTTCTGGT	GM2301	GTAACCACAGCTGGCATGAAC	TCTTCAAGAACCCACCAACAC	**	position 12.51cM			TAG 24 × GPBD 4	..
138	12	yield in kg per hectare	YP	06	3.24	PM377	ACGCTCACATGTTTGCTTTG	GCTCGATTTGATTTGGGTGA	TC1A01	TCAACGCGACACAAGAAGTC	GTCGGTAAATCCGACGAAAA	Arahy.06:103471687-103474676	position 0.01cM			TAG 24 × GPBD 4	..
139	12	yield in kg per hectare	YP	05	3.03	GM633	CAAAGTTTGCAGTGATTTTGTTG	AAATTTTCAGGTAAATCATTCTT	PM179	CTGATGCATGTTTAGCACACTT	TGAGTTGTGACGGCTTGTGT	Arahy.05:47955696-84171615	position 75.41cM			TAG 24 × GPBD 4	..
140	12	hundred seed weight	SW	15	4.07	GM1536	AAAGCCCTGAAAAGAAAGCAG	TATGCATTTGCAGGTTCTGGT	GM2301	GTAACCACAGCTGGCATGAAC	TCTTCAAGAACCCACCAACAC	**	position 10.51cM			TAG 24 × GPBD 4	..
141	12	hundred seed weight	SW	05	2.84	IPAHM356	TTGGGATTGGATCCCTAAGA	CAACTACCCTTCTCTCCACCA	GM1577	GCGGTGTTGAAGTTGAAGAAG	TAACGCATTAACCACACACCA	**	position 35.01cM			TAG 24 × GPBD 4	..
142	12	hundred seed weight	SW	05	4.59	GM1955	CACACTCTGTCCCCACCATAG	TAACCGCAAGATTCCAAAGAA	GM1007	TCGCGAATAACGAAGAAAGAA	ATTCCACTGACGTTGTTCCTG	**	position 65.21cM			TAG 24 × GPBD 4	..
143	12	hundred seed weight	SW	05	4.34	GM633	CAAAGTTTGCAGTGATTTTGTTG	AAATTTTCAGGTAAATCATTCTT	PM179	CTGATGCATGTTTAGCACACTT	TGAGTTGTGACGGCTTGTGT	Arahy.05:47955696-84171615		70.51cM	71.51cM	TAG 24 × GPBD 4	..
144	12	hundred seed weight	SW	05	3.52	Seq11C08	GTGATTGGTTAGCCTGATTAAAA	TGTTTGGAAAGGAAAATGGA	TC6E01	CTCCCTCGCTTCCTCTTTCT	ACGCATTAACCACACACCAA	**	position 87.81cM			TAG 24 × GPBD 4	..
145	12	hundred seed weight	SW	06	3.55	TC1A01	TCAACGCGACACAAGAAGTC	GTCGGTAAATCCGACGAAAA	S108	GCTTACATTACACGTCATCTC	CCGAACTTACAGTTAGGAG	Arahy.06:103474463-104187262	position 7.61cM			TAG 24 × GPBD 4	..
146	12	hundred seed weight	SW	15	2.73	GM2009	CAAACGCATACACCCCATAAC	TTTGGTTCTCGTTTGTGTTTT	GM1536	AAAGCCCTGAAAAGAAAGCAG	TATGCATTTGCAGGTTCTGGT	**	position 2.01cM			TAG 24 × GPBD 4	..
147	12	hundred seed weight	SW	13	2.99	ahFAD2A	GATTACTGATTATTGACTT	CCAACCCAAACCTTTCAGAG	TC5D06	GAAATTTTAGTTTTCAGCACAGCA	TTTTCCCCTCTTAAATTTTCTCG	**	position 8.01cM			TAG 24 × GPBD 4	..
148	13	hundred pod weight	PW	A05	2.66	A05A295	**	**	AHGS1615	AGGCTTAAATGTGGGGAGGT	TCACAGGTTTTGTGTGCTCG	**		51.815cM	53.674cM		Song Y, Luo H, Huang L, et al. Integrated genetic linkage map of cultivated peanut by three RIL populations[J]. Chinese Journal of Oil Crop Sciences, 2017, 2(3).
149	13	hundred pod weight	PW	A05	3.15	ARS702	ATGGCACATGAACAGCAAAA	TCCTCTTGCAAGCAAAATCC	AGGS1521	**	**	**		34.418cM	48.883cM		..
150	13	hundred pod weight	PW	A05	5.52	AGGS1167	TTCCATCTACCTCGCAGAAAGT	TTACCCTTTCCCTCTCTGCTTT	GNB138	CAGCCCGATGAAGGAATAAA	CGACCTAAACTCCGTAGGCA	**		47.295cM	55.107cM		..
151	13	hundred pod weight	PW	A05	5.06	AhTE0148	GAATCCAGAGCTGCCATTGT	ATTTTTGCCTCTCAGCCTCA	A05A179	GGGCTAAGATTCAACCTCCC	TCCAGAATGCACTGAACTCAA	**		55.829cM	59.027cM		..
152	13	hundred pod weight	PW	A05	4.68	A05A179	GGGCTAAGATTCAACCTCCC	TCCAGAATGCACTGAACTCAA	AGGS2177	CTCTCAGTTTCTTTGTCGCTCA	GTTCTTGGGATGTGAGCAATTT	**		55.829cM	59.027cM		..
153	13	hundred pod weight	PW	A05	4.68	GM630	CAGCAATTCAGCAAACTAATGAA	TCCTCCCACGTCCTTTTATTT	AhTE0005	ACAGTACGAACGGTCCCAAG	TGGTGCATGTTGTTGTTGTG	**		45.493cM	46.4cM		..
154	13	hundred pod weight	PW	A06	5.23	AHGA193642	TGAACAATTGCGATTTGGAC	CAATGACGATTGACGACGAC	GNB1040	TCACTTTTGAGTGTGCCTGC	TCCATTAGTGAGAATACCCTAACAAG	Arahy.06:23312563-87645923		94.911cM	96.4cM		..
155	13	hundred pod weight	PW	A06	5.23	AGGS1773	TGCAAGGTAAGGCTTAGGGTAA	CTGGTAGAGAACAGGGACACCT	TC11A04	ACTCTGCATGGATGGCTACAG	CATGTTCGGTTTCAAGTCTCAA	Arahy.06:89555533-97098552		91.263cM	90.203cM		..
156	13	hundred pod weight	PW	A09	4.87	AHGS1126	GGACCGACATTTTCCTCGTA	TCCCAACGAAAAAGAACCAC	EM87	CATGCTCCTCCAATTTATTACG	CGAGACTTGAGTGCCTTGTTG	Arahy.09:13856632-46853898		73.495cM	77.335cM		..
157	13	hundred pod weight	PW	B04	5.59	pPGSseq17F6	CGTCGGATTTATCTGCCAGT	AGTAGGGGCAAGGGTTGATG	GM1959	GTGTTCTCAGCCATCTTTTCG	GTGAAGGTGTTGTGAATGCAG	**		48.505cM	66.1cM		..
158	14	Seed weight	SW	A03													Zhang XG, Zhang JH, He XY, Wang Y, Ma XL and Yin DM. . Genome-Wide Association Study of Major Agronomic Traits Related to Domestication in Peanut. Plant Sci.https://doi.org/10.3389/fpls.2017.01611
159	14	Seed weight	SW	A03									57 (7,049,674–7,051,562)				..
160	14	Pod weight	PW	A05									42 (1,19,921,885–1,19,926,789)				..
161	14	Pod weight	PW	A05									32 (32,341,000–32,343,951)				..
162	14	Pod weight	PW	A05									6992035				..
163	14	Pod weight	PW	A10									119879303				..
164	14	Pod weight	PW	B01									32373760				..
165	14	Pod weight	PW	B01									24341982				..
166	14	Seed weight	SW	A03									32899449				..
167	14	Seed weight	SW	A03									77873602				..
168	14	Seed weight	SW	A08									125205859				..
169	14	Seed weight	SW	A10									126123429				..
170	14	Seed weight	SW	A10									73212601				..
171	14	Seed weight	SW	B03									102775128				..
172	14	Seed weight	SW	B03									12902738				..
173	14	Seed weight	SW	B03									77873602				..
174	14	Seed weight	SW	B03									101450691				..
175	14	Seed weight	SW	B03									30245701				..
176	14	Seed weight	SW	B03									33322951				..
177	14	Seed weight	SW	B03									36966529				..
178	14	Seed weight	SW	B08									37048415				..
179	14	Seed weight	SW	B08									37682314				..
180	14	Seed weight	SW	B08									43150535				..
181	14	Seed weight	SW	B08									43468927				..
182	14	Seed weight	SW	B08									56505037				..
183	15	Pod weight per plant	YP	**	**	PM377	ACGCTCACATGTTTGCTTTG	GCTCGATTTGATTTGGGTGA	PM377	ACGCTCACATGTTTGCTTTG	GCTCGATTTGATTTGGGTGA	**	84833185				..
184	15	Pod weight per plant	YP	LK14	16	TC3G05	GATCCCAAGTCTCCAGAGGA	AACAACAAGGAGGCAGAGGA	TC3G05	GATCCCAAGTCTCCAGAGGA	AACAACAAGGAGGCAGAGGA	**	89563542				..
185	15	Pods number per plant	PNP	**	**	GM529	**	**	GM529	**	**	**	90916052				..
186	15	Pods number per plant	PNP	LK15	52.2	TC1A02	GCAATTTGCACATTATCCGA	CATGTTCGGTTTCAAGTCTCAA	TC1A02	GCAATTTGCACATTATCCGA	CATGTTCGGTTTCAAGTCTCAA	**	95563809				..
187	15	Pods number per plant	PNP	LK4	3.464	GM1843	CCCACACACACACACACACTA	AGGTGATGCTGCGTTTCTTT	GM1843	CCCACACACACACACACACTA	AGGTGATGCTGCGTTTCTTT	**					..
188	15	hundred pod weight	PW	LK16	0	PM54	GAAATCGCAGCCTCTACAATG	TTACACGATTTAGATTCCCGAAA	PM54	GAAATCGCAGCCTCTACAATG	TTACACGATTTAGATTCCCGAAA	**					..
189	15	hundred pod weight	PW	**	**	pPGPseq2E6	**	**	pPGPseq2E6	**	**	**					..
190	15	hundred pod weight	PW	**	**	TC4G02	GATCCAACTGTGAATTGGGC	CACACCAGCAACAAGGAATC	TC4G02	GATCCAACTGTGAATTGGGC	CACACCAGCAACAAGGAATC	**					..
191	15	hundred pod weight	PW	LK7	4.8	EM-87	CATGCTCCTCCAATTTATTACG	CGAGACTTGAGTGCCTTGTTG	EM-87	CATGCTCCTCCAATTTATTACG	CGAGACTTGAGTGCCTTGTTG	**					..
192	15	hundred pod weight	PW	LK15	52.2	TC1A02	GCAATTTGCACATTATCCGA	CATGTTCGGTTTCAAGTCTCAA	TC1A02	GCAATTTGCACATTATCCGA	CATGTTCGGTTTCAAGTCTCAA	**					..
193	15	hundred pod weight	PW	LK12	47.7	pPGSseq14H6	**	**	pPGSseq14H6	**	**	**					..
194	15	hundred pod weight	PW	LK7	4.8	EM-87	CATGCTCCTCCAATTTATTACG	CGAGACTTGAGTGCCTTGTTG	EM-87	CATGCTCCTCCAATTTATTACG	CGAGACTTGAGTGCCTTGTTG	**					..
195	15	hundred pod weight	PW	LK2	51.6	ARS392	**	**	ARS392	**	**	**					..
196	15	hundred pod weight	PW	LK1	21.7	ARS535	**	**	ARS535	**	**	**					..
197	15	Number of pod-bearing branches	PBP	**	**	pPGSseq15D3	**	**	pPGSseq15D3	**	**	**					..
198	15	Number of pod-bearing branches	PBP	LK7	25.2	ARS376	TCTCTTTCTTTTCCTCATTCTCTCA	CCACAGCCATAGCAGCAGAG	ARS376	TCTCTTTCTTTTCCTCATTCTCTCA	CCACAGCCATAGCAGCAGAG	**					..
199	15	Number of pod-bearing branches	PBP	LK1	21.7	ARS535	CCCTCCTTTGTTTCCCAGA	GCTCGATGCTGTCGTCAA	ARS535	CCCTCCTTTGTTTCCCAGA	GCTCGATGCTGTCGTCAA	**					..

## Sheet: PBP
NO.	ref. No.	Trait	Trait Abbr.	Linkage group	LOD	Left Marker	Forword Sequence	Reverse Sequence	Right Marker	Forword Sequence	Reverse Sequence	Physical Intervals	Position	Start	End	Map Name
197	15	Number of pod-bearing branches	PBP	**	**	pPGSseq15D3	**	**	pPGSseq15D3	**	**	**
198	15	Number of pod-bearing branches	PBP	LK7	25.2	ARS376	TCTCTTTCTTTTCCTCATTCTCTCA	CCACAGCCATAGCAGCAGAG	ARS376	TCTCTTTCTTTTCCTCATTCTCTCA	CCACAGCCATAGCAGCAGAG	**
199	15	Number of pod-bearing branches	PBP	LK1	21.7	ARS535	CCCTCCTTTGTTTCCCAGA	GCTCGATGCTGTCGTCAA	ARS535	CCCTCCTTTGTTTCCCAGA	GCTCGATGCTGTCGTCAA	**

## Sheet: PW
NO.	ref. No.	Trait	Trait Abbr.	Linkage Group	LOD	Left Marker	Forword Sequence	Reverse Sequence	Right Marker	Forword Sequence	Reverse Sequence	Physical Intervals	Position	Start	End	Marker R2	Map Name
56	5	hundred-pod weight	PW	A05	3.41992	AGGS0675	TCCCACATCACCGTCACTATTA	CGTGTCCTCCTCCTTGAAGATA	AGGS0627	ATCATCACCTTCACCCTTTGTT	AAGCTAATGCACCAACAAATCC	Arahy.20:50127880-73103521		33.6cM	34.6cM	4.81	Yuanza 9102 and Xuzhou 68-4
82	10	Single-Pod Weight	PW	08	2.67	GA28	AGATGGTGGTGTAGGAGTTGTGT	TGGCCGTTGGATATTTATTTG	GM1878	TCAGTGGTTCAGTGCATCAAG	GTCCCTTGGTCATCTTCGATT	Arahy.15:6428339-6859624 | Arahy.15:6428339-6846449 | Arahy.05:6445048-6913311	position 7cM			8.11	79266（P1）×D893（P2）
50	5	hundred-pod weight	PW	A05	4.86731	AHGS1126	GGACCGACATTTTCCTCGTA	TCCCAACGAAAAAGAACCAC	EM87	CATGCTCCTCCAATTTATTACG	CGAGACTTGAGTGCCTTGTTG	Arahy.09:13856632-46853898 (Arahy.09:13856850-46853678)		15.4cM	16.5cM	5.77	Yuanza 9102 and Xuzhou 68-4
156	13	hundred pod weight	PW	A09	4.87	AHGS1126	GGACCGACATTTTCCTCGTA	TCCCAACGAAAAAGAACCAC	EM87	CATGCTCCTCCAATTTATTACG	CGAGACTTGAGTGCCTTGTTG	Arahy.09:13856632-46853898 (Arahy.09:13856850-46853679)		73.495cM	77.335cM	5.77	**
79	9	100-pod weight	PW	17	2.79	PM54	GAAATCGCAGCCTCTACAATG	TTACACGATTTAGATTCCCGAAA	GC-105	GAAGGATAAGCAATAGTCCA	GGATGGGATTGAACATTTGG	Arahy.08:45605931-49114415	position 12.01cM			5.36	Zheng 8903×Yuhua 4
93	10	Single-Pod Weight	PW	12	3.74	ML1G04	GAAGGACTGAAGACTACTTT	ATCCAGTAGATTACGTTACA	Seq5D01	TGGCCAAAACAACTGATTGA	TCCCAACTTTTCCGTTCTTG	Arahy.08:30818720-33716998	position 54cM			11.11	79266（P1）×D893（P2）
90	10	Single-Pod Weight	PW	12	4.87	GM1901	GAAACACCGATATTTTCGATACA	TGACGAGCAAGTCATGTATGTG	Seq2G03	ATTCACAAGGGGACAGTTGC	ATTCAAGCCTGGGAAACAGA	Arahy.08:18421504-19039912	position 49cM			13.22	79266（P1）×D893（P2）
49	5	hundred-pod weight	PW	A05	5.23187	AGGS1773	TGCAAGGTAAGGCTTAGGGTAA	CTGGTAGAGAACAGGGACACCT	TC11A04	ACTCTGCATGGATGGCTACAG	CATGTTCGGTTTCAAGTCTCAA	Arahy.06:89555533-97098552		24.5cM	29cM	6.2	Yuanza 9102 and Xuzhou 68-4
155	13	hundred pod weight	PW	A06	5.23	AGGS1773	TGCAAGGTAAGGCTTAGGGTAA	CTGGTAGAGAACAGGGACACCT	TC11A04	ACTCTGCATGGATGGCTACAG	CATGTTCGGTTTCAAGTCTCAA	Arahy.06:89555533-97098552		91.263cM	90.203cM	6.2	**
48	5	hundred-pod weight	PW	A05	5.2297	AHGA193642	TGAACAATTGCGATTTGGAC	CAATGACGATTGACGACGAC	GNB1040	TCACTTTTGAGTGTGCCTGC	TCCATTAGTGAGAATACCCTAACAAG	Arahy.06:23312563-87645923		21.6cM	23.4cM	6.19	Yuanza 9102 and Xuzhou 68-4
154	13	hundred pod weight	PW	A06	5.23	AHGA193642	TGAACAATTGCGATTTGGAC	CAATGACGATTGACGACGAC	GNB1040	TCACTTTTGAGTGTGCCTGC	TCCATTAGTGAGAATACCCTAACAAG	Arahy.06:23312563-87645923		94.911cM	96.4cM	6.19	**
86	10	Single-Pod Weight	PW	11	2.53	AHS1413	CAAGACATGGCACATCATCA	TTTCCCACTCATCAATGCAA	AHS2580	CAGGTTTCTGAAGGAGAGAGGA	GAGCAACACAAGTTGGAGCA	Arahy.06:113025172-113345834 | Arahy.16:152329177-152649839	position 8cM			6.9	79266（P1）×D893（P2）
45	5	hundred-pod weight	PW	A05	10.29665	A05A1150	ATGTTGCAAACATGCCAAAA	AACCACACTCTCTCTCCCCA	A05A1368	GGTGCATGGTAAAATGGCTT	CGACCCTATGTGTACGATGG	Arahy.05:103511202-105058936		77.2cM	78.2cM	17.46	Yuanza 9102 and Xuzhou 68-4
85	10	Single-Pod Weight	PW	07	5.31	AHS1000	TGTGCATGTGAACCATGAAA	CCCTTTTGTGCTGTGTTTTG	AHGS1353	CCTCGAGTGGATGAGAGGAG	GTGCCGTTTTATCCCAAAGA	Arahy.04:94872059-124685617	position 72cM			14.7	79266（P1）×D893（P2）
40	5	hundred-pod weight	PW	A05	16.3	A05A1430	CTGCAAAGAGCCAAGGTTGT	GGGTTCGAACATTGGTGAAT	A05A1601	AGTCCCTGTCACCAAAATCG	CCGCTCTCTTCACTCCTCAC	**		80.47cM	84.13cM	26.82	Yuanza 9102 and Xuzhou 68-4
41	5	hundred-pod weight	PW	A05	5.52265	AGGS1167	TTCCATCTACCTCGCAGAAAGT	TTACCCTTTCCCTCTCTGCTTT	GNB138	CAGCCCGATGAAGGAATAAA	CGACCTAAACTCCGTAGGCA	**		25.1cM	27.1cM	8.08	Yuanza 9102 and Xuzhou 68-4
42	5	hundred-pod weight	PW	A05	5.06044	AhTE0148	GAATCCAGAGCTGCCATTGT	ATTTTTGCCTCTCAGCCTCA	A05A179	GGGCTAAGATTCAACCTCCC	TCCAGAATGCACTGAACTCAA	**		31.2cM	33.3cM	7.59	Yuanza 9102 and Xuzhou 68-4
43	5	hundred-pod weight	PW	A05	4.68069	A05A179	GGGCTAAGATTCAACCTCCC	TCCAGAATGCACTGAACTCAA	AGGS2177	CTCTCAGTTTCTTTGTCGCTCA	GTTCTTGGGATGTGAGCAATTT	**		33.5cM	35.7cM	5.72	Yuanza 9102 and Xuzhou 68-4
44	5	hundred-pod weight	PW	A05	4.67852	GM630	CAGCAATTCAGCAAACTAATGAA	TCCTCCCACGTCCTTTTATTT	AhTE0005	ACAGTACGAACGGTCCCAAG	TGGTGCATGTTGTTGTTGTG	**		43.6cM	45.1cM	5.77	Yuanza 9102 and Xuzhou 68-4
46	5	hundred-pod weight	PW	A05	12.98745	A05A1430	CTGCAAAGAGCCAAGGTTGT	GGGTTCGAACATTGGTGAAT	A05A1601	AGTCCCTGTCACCAAAATCG	CCGCTCTCTTCACTCCTCAC	**		80.6cM	82.9cM	21.74	Yuanza 9102 and Xuzhou 68-4
47	5	hundred-pod weight	PW	A05	7.37583	A05A1570	TTTGGTCATTGTCAAAATCCTT	TGCTGTCAGTCATTTTACAGGAA	A05A1605	CCATGTACTTATGTATGTCGGATCT	TGAGCAATTAAATCTCCACTGTT	**		85.2cM	87cM	13.48	Yuanza 9102 and Xuzhou 68-4
51	5	hundred-pod weight	PW	A05	3.36567	AGGS1498	CTCTGTTCCCACCACTCTCACT	TCTTCTTTGAATACGCGAGAGA	GNB159	CGAATCGGAACACCGTACTT	TTTTAAATGTTTGGCCCAGG	**		21.7cM	23.5cM	4.12	Yuanza 9102 and Xuzhou 68-4
52	5	hundred-pod weight	PW	A05	5.59426	pPGSseq17F6	CGTCGGATTTATCTGCCAGT	AGTAGGGGCAAGGGTTGATG	GM1959	GTGTTCTCAGCCATCTTTTCG	GTGAAGGTGTTGTGAATGCAG	**		71.1cM	74.4cM	7.7	Yuanza 9102 and Xuzhou 68-4
53	5	hundred-pod weight	PW	A05	5.10601	AHGA152207	TCCGAAACCCAAAAAGAAGA	AATAATTTTGCACAAGGCCG	AHGS1228	CACTTTTAAGGCGTGCCAAT	TGTCAGGGGAAGCTTATGTCA	**		27.9cM	28.5cM	6.03	Yuanza 9102 and Xuzhou 68-4
54	5	hundred-pod weight	PW	A05	3.80184	IPAHM354	TCCGAATCAAAATTGGCACT	ACCTCTCCCTCTCAAGTTTTTGT	GM1555	CGTAGACGTGAACCACTACCAA	CGCCTAGTGTCTCAGAAAACG	**		30.9cM	32.9cM	6.52	Yuanza 9102 and Xuzhou 68-4
55	5	hundred-pod weight	PW	A05	3.83873	AGGS0351	GCCACTAGATTATAGCGACTCCA	TTGCACTCTTCTTAGGTCATGTG	AHGS1750	ATTGAAGAACTCACGGCGAC	CTGTTCTCACCGTAAAGCCC	**		73.1cM	74.3cM	5.65	Yuanza 9102 and Xuzhou 68-4
57	6	hundred-pod weight	PW	A07	3.3	GM1937	TTCATCCTCTGCTTCCTTTGA	TGACCAAACCCATCATCATCT	AHGS1189	TCTCACCATAACAGTCCCCC	CTGCCAGCTAGGACAGATCA	**		74.1cM	79.4cM	14.33	Zhonghua 10 × ICG12625
58	6	hundred-pod weight	PW	A07	3.8	AHGS1189	TCTCACCATAACAGTCCCCC	CTGCCAGCTAGGACAGATCA	AHGS2298	AGACATGGCGATAGGGATTG	ACTTGATACGATTCGGTGCC	**		81.8cM	88.3cM	15.39	Zhonghua 10 × ICG12625
59	6	hundred-pod weight	PW	B03	2.7	HAS0738	AAACAGGGGTCAGTGATTGG	TGAAAATGAAAAGCCCCTCA	pPGSseq14C11	CGTTGGGGACAAAAACGATA	TTTTCTTGAAACTCGTTGATATGG	**		120.6cM	126.3cM	8.02	Zhonghua 10 × ICG12625
60	6	hundred-pod weight	PW	A08	2.7	pPGSseq2G3	**	**	GA160	TCTTTATCCCGATGAATGAAA	CTCCCACAAACACAAACACAC	**		65.9cM	81.9cM	1.69	Zhonghua 10 × ICG12625
61	6	hundred-pod weight	PW	B02	3.7	AHGS1419	TCTCCATGGTGATTGAACGA	TGCAAGCTGTCATTAGGCTC	AHGS1393	TGACTCGCTAACTCAGCAGC	CGAACTCGAAAGATCACGGT	**		0cM	5.3cM	17.88	Zhonghua 10 × ICG12625
62	6	hundred-pod weight	PW	B03	3.5	HAS0738	AAACAGGGGTCAGTGATTGG	TGAAAATGAAAAGCCCCTCA	pPGSseq14C11	CGTTGGGGACAAAAACGATA	TTTTCTTGAAACTCGTTGATATGG	**		120.5cM	126cM	11.51	Zhonghua 10 × ICG12625
67	7	Single-Pod Weight	PW	**	2.11	AHGS1213_c1	GGAAACACCCCACTGAAGAA	TGAGTAACGTATGACTTCCAGTAAAAA	AHGS2153_c1	AAAAGGCACCTGGAAAAGGT	CGCCATTTCTTGAGTTTGGT	**		0cM	44.6cM	2.92	Shanhua15 ×Zhonghua12
68	8	Hundred pod weight	PW	1	2.77	ARS359	CTACGCGCATCGCATAATATC	GTGAGATGGGGTTGGAGATTT	RN34A10	CCATTTTGGACCCCTCAAATA	GAGCAATAGTGACCTTGAATTGTTG	**	position 6.67cM				Zheng 9001× Zheng 8903
69	8	Hundred pod weight	PW	1	3.07	RN34A10	CCATTTTGGACCCCTCAAATA	GAGCAATAGTGACCTTGAATTGTTG	ARS121	GCCGATGATGTACGTTTCTTC	GAGACGGCATGTCAAAAGAAT	**	position 7.02cM				Zheng 9001× Zheng 8903
70	8	Hundred pod weight	PW	1	3.36	ARS141	CTCTCCGATTATAGGCCAACC	TGGCTTCTCCGTGAAAATAAC	GW-231	**	**	**	position 55.62cM				Zheng 9001× Zheng 8903
71	8	Hundred pod weight	PW	1	3.86	GW-231	**	**	ARS218	**	**	**	position 59.02cM				Zheng 9001× Zheng 8903
72	8	Hundred pod weight	PW	1	**	ARS359	CTACGCGCATCGCATAATATC	GTGAGATGGGGTTGGAGATTT	RN34A10	CCATTTTGGACCCCTCAAATA	GAGCAATAGTGACCTTGAATTGTTG	**	position 6.7cM				Zheng 9001× Zheng 8903
73	8	Pod weight per plant	PW	3	**	GW-13	**	**	CD038841	**	**	**	position 26.3cM				Zheng 9001× Zheng 8903
74	8	Pod weight per plant	PW	5	**	ARS370	AAGTTTCATTTCCAGGGCATT	AATCGCAGGTGTTTGTGTAGC	ARS313	GAAGTGCCTCATTCACCGTTA	ATCCTTCTTCTTCCGATCCAA	**	position 9.2cM				Zheng 9001× Zheng 8903
75	8	Pod weight per plant	PW	6	**	ARS103	**	**	ARS120	TCTGCATGAACTGGACCATC	CACACACACAACACTCAACACA	**	position 0cM			7.95	Zheng 9001× Zheng 8903
76	8	Pod weight per plant	PW	1	3.73	ARS220	TTTTAATGCACGAAGCCAATC	CACACCCCGTCATAGGTTCTA	ARS141	CTCTCCGATTATAGGCCAACC	TGGCTTCTCCGTGAAAATAAC	**	position 48.1cM				Zheng 9001× Zheng 8903
77	8	Pod weight per plant	PW	13	3.08	PM434	CGAGGGCAACTTGGTAAAAA	ATTCGCCCTTAGACTGCGTA	PM31	TTCGGCATGACAGCTCTAAG	GAAAGAAATTATACACTCCAATTATGC	**	position 6.01cM			10.78	Zheng 9001× Zheng 8903
81	9	100-pod weight	PW	06	3.09	pPGSseq19D9	TGTTGCCCACTGTTCTAATCA	TCAAATGGCATAGTCTCCCC	GC-27	GAAGGACCCCATCTATTCAAA	TCCGATTTCTCTCTCTCTCTCTC	**	position 12.01cM			6.16	Zheng 8903×Yuhua 4
83	10	Single-Pod Weight	PW	12	3.64	AhTE0851	AAAAATTCTCTGAGCCAATTAGAA	CACTCCATCATCTAAGGGTCAA	AHS0332	GAGAGAGAGGACGCAAATCG	GAAAGCCCACCATTGAAGAA	**	position 29cM			11.3	79266（P1）×D893（P2）
84	10	Single-Pod Weight	PW	07	7.95	GM2637	ATGCTCTCAGTTCTTGCCTGA	AAGGAGCCAGCTAGCTACATAGT	AhTE0796	TGTTGTTTTTGTTTAAAGTGTGGC	AGATGTCCACTTTCGTGCAA	**	position 67cM			23.16	79266（P1）×D893（P2）
87	10	Single-Pod Weight	PW	08	3.16	GM1878	TCAGTGGTTCAGTGCATCAAG	GTCCCTTGGTCATCTTCGATT	GM1788	GTTCCTACCGTGATCCCTGA	CCAAGTTAGAGGGCTGCAAG	**	position 9cM			8.2	79266（P1）×D893（P2）
88	10	Single-Pod Weight	PW	12	6.6	GM2289	GAAGTGCCTCATTCACCGTTA	ATCCTTCTTCTTCCGATCCAA	pPGPseq4E10	TTCTTCCATGTTTCCTGATGG	AATGCTTGCAACGGATACCT	**	position 36cM			18.53	79266（P1）×D893（P2）
89	10	Single-Pod Weight	PW	08	3.14	AhTE0839	GCATGAGACAGGGGCACT	TGAAGTGTGGCCAAATCAAT	AHGS2244	GATTCGCTGCGTTTTGATCT	CTAATCCCCATTTCAGGCAA	**	position 18cM			10.2	79266（P1）×D893（P2）
91	10	Single-Pod Weight	PW	17	3.08	AHGS1201	ATGGTGGTGGTGATGGAAGT	CCCACCAACAGAAGCAGAAT	PM238	CTCTCCTCTGCTCTGCACTG	ACAAGAACATGGGGATGAAGA	**	position 48cM			9.23	79266（P1）×D893（P2）
92	10	Single-Pod Weight	PW	12	5.08	pPGPseq4E10	TTCTTCCATGTTTCCTGATGG	AATGCTTGCAACGGATACCT	TC7A02	CGAAAACGACACTATGAAACTGC	CCTTGGCTTACACGACTTCCT	**	position 38cM			15.56	79266（P1）×D893（P2）
94	10	Single-Pod Weight	PW	17	2.67	Ah1TC1E06	ACCGTTACGAACGCTTTGTC	TCCCTCTCATACGACACCCT	AHGS1201	ATGGTGGTGGTGATGGAAGT	CCCACCAACAGAAGCAGAAT	**	position 37cM			10.77	79266（P1）×D893（P2）
95	10	Single-Pod Weight	PW	17	2.6	PM238	CTCTCCTCTGCTCTGCACTG	ACAAGAACATGGGGATGAAGA	ARS338	CACCACCGCCAATCTACC	AACTTGTGCACCGGGTTG	**	position 56cM			8.05	79266（P1）×D893（P2）
148	13	hundred pod weight	PW	A05	2.66	A05A295	**	**	AHGS1615	AGGCTTAAATGTGGGGAGGT	TCACAGGTTTTGTGTGCTCG	**		51.815cM	53.674cM	6.3
149	13	hundred pod weight	PW	A05	3.15	ARS702	ATGGCACATGAACAGCAAAA	TCCTCTTGCAAGCAAAATCC	AGGS1521	**	**	**		34.418cM	48.883cM	7.28
150	13	hundred pod weight	PW	A05	5.52	AGGS1167	TTCCATCTACCTCGCAGAAAGT	TTACCCTTTCCCTCTCTGCTTT	GNB138	CAGCCCGATGAAGGAATAAA	CGACCTAAACTCCGTAGGCA	**		47.295cM	55.107cM	8.08
151	13	hundred pod weight	PW	A05	5.06	AhTE0148	GAATCCAGAGCTGCCATTGT	ATTTTTGCCTCTCAGCCTCA	A05A179	GGGCTAAGATTCAACCTCCC	TCCAGAATGCACTGAACTCAA	**		55.829cM	59.027cM	7.59
152	13	hundred pod weight	PW	A05	4.68	A05A179	GGGCTAAGATTCAACCTCCC	TCCAGAATGCACTGAACTCAA	AGGS2177	CTCTCAGTTTCTTTGTCGCTCA	GTTCTTGGGATGTGAGCAATTT	**		55.829cM	59.027cM	5.72
153	13	hundred pod weight	PW	A05	4.68	GM630	CAGCAATTCAGCAAACTAATGAA	TCCTCCCACGTCCTTTTATTT	AhTE0005	ACAGTACGAACGGTCCCAAG	TGGTGCATGTTGTTGTTGTG	**		45.493cM	46.4cM	5.77
157	13	hundred pod weight	PW	B04	5.59	pPGSseq17F6	CGTCGGATTTATCTGCCAGT	AGTAGGGGCAAGGGTTGATG	GM1959	GTGTTCTCAGCCATCTTTTCG	GTGAAGGTGTTGTGAATGCAG	**		48.505cM	66.1cM	7.7
188	15	hundred pod weight	PW	LK16	0	PM54	GAAATCGCAGCCTCTACAATG	TTACACGATTTAGATTCCCGAAA	PM54	GAAATCGCAGCCTCTACAATG	TTACACGATTTAGATTCCCGAAA	**
189	15	hundred pod weight	PW	**	**	pPGPseq2E6	**	**	pPGPseq2E6	**	**	**
190	15	hundred pod weight	PW	**	**	TC4G02	GATCCAACTGTGAATTGGGC	CACACCAGCAACAAGGAATC	TC4G02	GATCCAACTGTGAATTGGGC	CACACCAGCAACAAGGAATC	**
191	15	hundred pod weight	PW	LK7	4.8	EM-87	CATGCTCCTCCAATTTATTACG	CGAGACTTGAGTGCCTTGTTG	EM-87	CATGCTCCTCCAATTTATTACG	CGAGACTTGAGTGCCTTGTTG	**
192	15	hundred pod weight	PW	LK15	52.2	TC1A02	GCAATTTGCACATTATCCGA	CATGTTCGGTTTCAAGTCTCAA	TC1A02	GCAATTTGCACATTATCCGA	CATGTTCGGTTTCAAGTCTCAA	**
193	15	hundred pod weight	PW	LK12	47.7	pPGSseq14H6	**	**	pPGSseq14H6	**	**	**
194	15	hundred pod weight	PW	LK7	4.8	EM-87	CATGCTCCTCCAATTTATTACG	CGAGACTTGAGTGCCTTGTTG	EM-87	CATGCTCCTCCAATTTATTACG	CGAGACTTGAGTGCCTTGTTG	**
195	15	hundred pod weight	PW	LK2	51.6	ARS392	**	**	ARS392	**	**	**
196	15	hundred pod weight	PW	LK1	21.7	ARS535	**	**	ARS535	**	**	**
160	14	Pod weight	PW	A05								**		42 (1,19,921,885–1,19,926,789)	Auxin response factor
161	14	Pod weight	PW	A05								**		32 (32,341,000–32,343,951)	Microtubule-associated protein
162	14	Pod weight	PW	A05								**		6992035
163	14	Pod weight	PW	A10								**		119879303
164	14	Pod weight	PW	B01								**		32373760
165	14	Pod weight	PW	B01								**		24341982

## Sheet: SW
NO.	ref. No.	Trait	Trait Abbr.	Linkage group	LOD	Left Marker	Forword Sequence	Reverse Sequence	Right Marker	Forword Sequence	Reverse Sequence	Physical Intervals	Position	Start	End	Marker R2	Map Name
100	10	Single-Seed Weight	SW	12	3.67	ML1G04	GAAGGACTGAAGACTACTTT	ATCCAGTAGATTACGTTACA	Seq5D01	TGGCCAAAACAACTGATTGA	TCCCAACTTTTCCGTTCTTG	Arahy.08:30818720-33716997	position 55cM			10.67	79266（P1）×D893（P2）
6	2	hundred seed weight	SW	06		TC1A01	TCAACGCGACACAAGAAGTC	GTCGGTAAATCCGACGAAAA	S108	GCTTACATTACACGTCADCTC	CCGAACTTACAGTTAGGAG	Arahy.06:103474463-104187262	position 7.61cM			–	TAG 24 × GPBD 4
14	2	hundred seed weight	SW	06		TC1A01	TCAACGCGACACAAGAAGTC	GTCGGTAAATCCGACGAAAA	S108	GCTTACATTACACGTCADCTC	CCGAACTTACAGTTAGGAG	Arahy.06:103474463-104187262		7.61cM	12.71cM	–	TAG 24 × GPBD 4
145	12	hundred seed weight	SW	06	3.55	TC1A01	TCAACGCGACACAAGAAGTC	GTCGGTAAATCCGACGAAAA	S108	GCTTACATTACACGTCATCTC	CCGAACTTACAGTTAGGAG	Arahy.06:103474463-104187262	position 7.61cM			5.68	TAG 24 × GPBD 4
65	7	Single-Seed Weight	SW		3.1	GM1988	GGAGAATCAATTGGTGGAAGC	TCAGACATAGGTGGTGGTGAA	AhTE0470	AACTGTTGGATGCAGTGTGC	CCCCACTCCCATTATTCCTT	Arahy.05:94567057-99182459 | Arahy.15:145944640-150942374		88.8cM	119.7cM	2.28	Shanhua15 ×Zhonghua12
12	2	hundred seed weight	SW	05		GM633	CAAAGTTTGCAGTGATTTTGTTG	AAATTTTCAGGTAAATCATTCTT	PM179	CTGATGCATGTTTAGCACACTT	TGAGTTGTGACGGCTTGTGT	Arahy.05:47955696-84171615		70.41cM	71.51cM	–	TAG 24 × GPBD 4
143	12	hundred seed weight	SW	05	4.34	GM633	CAAAGTTTGCAGTGATTTTGTTG	AAATTTTCAGGTAAATCATTCTT	PM179	CTGATGCATGTTTAGCACACTT	TGAGTTGTGACGGCTTGTGT	Arahy.05:47955696-84171615		70.51cM	71.51cM	7.5	TAG 24 × GPBD 4
20	3	seed weight	SW	07		PM375	CGGCAACAGTTTTGATGGTT	GAAAAATATGCCGCCGTTG	GM1867	GAGCAGACATGGTTGAATGGT	CACCTCAACGAAGAACTCAGC	Arahy.04:7674065-103370528	position 25.1cM			–	RIL-1 (TAG 24 9 ICGV 86031), RIL-2 (ICGS
66	7	Single-Seed Weight	SW		2.01	PM427	CAGCGGCAACAGTTTTGATG	GAAAAGTATGCCGCCGTTG	Ah594_c2	TGACCAAATCATCCCATCTTGC	CAGCACATCTCCAACTTTCTCCA	Arahy.04:19371101-103370528		37.6cM	65.4cM	3.83	Shanhua15 ×Zhonghua12
1	1	Seed weight 1-1	SW			PM375	CGGCAACAGTTTTGATGGTT	GAAAAATATGCCGCCGTTG	PM375	CGGCAACAGTTTTGATGGTT	GAAAAATATGCCGCCGTTG	**				10.17	Tamrun OL01×BSS 56
3	2	hundred seed weight	SW	05		GM1955	CACACTCTGTCCCCACCATAG	TAACCGCAAGATTCCAAAGAA	GM1007	TCGCGAATAACGAAGAAAGAA	ATTCCACTGACGTTGTTCCTG	**	position 40.63cM			–	TAG 24 × GPBD 4
15	2	hundred seed weight	SW	15		GM1536	AAAGCCCTGAAAAGAAAGCAG	TATGCATTTGCAGGTTCTGGT	GM2301	GTAACCACAGCTGGCATGAAC	TCTTCAAGAACCCACCAACAC	**		10.51cM	12.51cM	–	TAG 24 × GPBD 4
16	2	hundred seed weight	SW	15		GM2009	CAAACGCATACACCCCATAAC	TTTGGTTCTCGTTTGTGTTTT	GM1536	AAAGCCCTGAAAAGAAAGCAG	TATGCATTTGCAGGTTCTGGT	**		2.01cM	10.01cM	–	TAG 24 × GPBD 4
18	3	seed weight	SW	05		GM630	CAGCAATTCAGCAAACTAATGAA	TCCTCCCACGTCCTTTTATTT	TC6E01	CTCCCTCGCTTCCTCTTTCT	ACGCATTAACCACACACCAA	**	position 39.2cM			–	RIL-1 (TAG 24 9 ICGV 86031), RIL-2 (ICGS
63	7	Single-Seed Weight	SW		2.12	AHGS1236	GCTTAGGACCAGGATGGAAA	GATGAAGGATGTTGCCGAC	AHGS1160	ACTCAAAAGAGCGCGACAAT	CAAACTATCAAGTGGCGCAG	**		0cM	17.9cM	2.8	Shanhua15 ×Zhonghua12
64	7	Single-Seed Weight	SW		2.41	AHGS1213_c1	GGAAACACCCCACTGAAGAA	TGAGTAACGTATGACTTCCAGTAAAAA	AHGS2153_c1	AAAAGGCACCTGGAAAAGGT	CGCCATTTCTTGAGTTTGGT	**		0cM	44.6cM	3.73	Shanhua15 ×Zhonghua12
96	10	Single-Seed Weight	SW	07	3.75	AhTE1003	TTTTAGCAGCATCTCATTTATGTCA	CTTCAAATCAAATCAAGCCCT	GM2637	ATGCTCTCAGTTCTTGCCTGA	AAGGAGCCAGCTAGCTACATAGT	**	position 65cM			10.64	79266（P1）×D893（P2）
97	10	Single-Seed Weight	SW	08	3.18	AhTE0839	GCATGAGACAGGGGCACT	TGAAGTGTGGCCAAATCAAT	AHGS2244	GATTCGCTGCGTTTTGATCT	CTAATCCCCATTTCAGGCAA	**	position 17cM			10.97	79266（P1）×D893（P2）
98	10	Single-Seed Weight	SW	07	3	IPAHM105	CAGAGTTTGGGAATTGATGCT	GCCAGATCTGAGCAAGAACC	GM2033	AAGGTGAAACCAGGAAGCAAT	CCATGACACAAATCCATTGTC	**	position 36cM			8.369999999999999	79266（P1）×D893（P2）
99	10	Single-Seed Weight	SW	07	5.68	GM2637	ATGCTCTCAGTTCTTGCCTGA	AAGGAGCCAGCTAGCTACATAGT	AhTE0796	TGTTGTTTTTGTTTAAAGTGTGGC	AGATGTCCACTTTCGTGCAA	**	position 67cM			16.83	79266（P1）×D893（P2）
101	10	Single-Seed Weight	SW	08	3.54	GM1878	TCAGTGGTTCAGTGCATCAAG	GTCCCTTGGTCATCTTCGATT	GM1788	GTTCCTACCGTGATCCCTGA	CCAAGTTAGAGGGCTGCAAG	**	position 9cM			10.15	79266（P1）×D893（P2）
102	10	Single-Seed Weight	SW	13	3.18	AhTE0122	TTCAGGCGGTTTTCGTATTC	TCACATCGAAATCATGAGAGG	AhTE0010	GCCGTGTCATTCCACAAAG	TGGACAATGCTGTTTGTCGT	**	position 18cM			9.42	79266（P1）×D893（P2）
112	11	hundred seed weight(III)	SW			4F7	ATGCCACTTCCGTTTGCTAC	TTGCTTTGGCCACTGAAAAT	4F7	ATGCCACTTCCGTTTGCTAC	TTGCTTTGGCCACTGAAAAT	**	–			11.61	99 accessions the Chinese peanut and five additional accessions (Zhonghua 6_vul, Zhonghua 10_vul, Yuanza 9102_vul, ICG6375_vul and ICG12625_aeq
113	11	hundred seed weight(I)	SW	B10		AGGS1802	GCCCTAAATTGGAACTGTGAAC	AAGGAGATGACGAAGAAGCAAC	AGGS1802	GCCCTAAATTGGAACTGTGAAC	AAGGAGATGACGAAGAAGCAAC	**	position 11.90cM			18.95	104 accessions
114	11	hundred seed weight(II)	SW			AHGS2561	CCTCTCCCTCTCTCCCTCTC	CCGTAATTCGTTTCCCTTCA	AHGS2561	CCTCTCCCTCTCTCCCTCTC	CCGTAATTCGTTTCCCTTCA	**	–			12.58	104 accessions
115	11	hundred seed weight(I)	SW			AHGS2787	AGTCCCCAATCATCAACAGC	ACCCCTCCATTTCGTCTTCT	AHGS2787	AGTCCCCAATCATCAACAGC	ACCCCTCCATTTCGTCTTCT	**	–			18.78	104 accessions
116	11	hundred seed weight(I)	SW			AHGA44686	AAGTGGAAATACTTTCTCTTTCTTTTT	TTAGCTTAGTTATTACTTTTTCCTTGC	AHGA44686	AAGTGGAAATACTTTCTCTTTCTTTTT	TTAGCTTAGTTATTACTTTTTCCTTGC	**	–			32.3	104 accessions
117	11	hundred seed weight(IV)	SW			AHGA44686	AAGTGGAAATACTTTCTCTTTCTTTTT	TTAGCTTAGTTATTACTTTTTCCTTGC	AHGA44686	AAGTGGAAATACTTTCTCTTTCTTTTT	TTAGCTTAGTTATTACTTTTTCCTTGC	**	–			28.74	104 accessions
118	11	hundred seed weight(II)	SW			AHGA44686	AAGTGGAAATACTTTCTCTTTCTTTTT	TTAGCTTAGTTATTACTTTTTCCTTGC	AHGA44686	AAGTGGAAATACTTTCTCTTTCTTTTT	TTAGCTTAGTTATTACTTTTTCCTTGC	**	–			29.27	104 accessions
119	11	hundred seed weight(V)	SW			AHGA44686	AAGTGGAAATACTTTCTCTTTCTTTTT	TTAGCTTAGTTATTACTTTTTCCTTGC	AHGA44686	AAGTGGAAATACTTTCTCTTTCTTTTT	TTAGCTTAGTTATTACTTTTTCCTTGC	**	–			26.46	104 accessions
120	11	hundred seed weight(V)	SW			GM1854	CCCCAACCCTTTCTTTCTCTT	TGGTGGTGTTTTGTTGTTGTT	GM1854	CCCCAACCCTTTCTTTCTCTT	TGGTGGTGTTTTGTTGTTGTT	**	–			17.96	104 accessions
140	12	hundred seed weight	SW	15	4.07	GM1536	AAAGCCCTGAAAAGAAAGCAG	TATGCATTTGCAGGTTCTGGT	GM2301	GTAACCACAGCTGGCATGAAC	TCTTCAAGAACCCACCAACAC	**	position 10.51cM			6.71	TAG 24 × GPBD 4
141	12	hundred seed weight	SW	05	2.84	IPAHM356	TTGGGATTGGATCCCTAAGA	CAACTACCCTTCTCTCCACCA	GM1577	GCGGTGTTGAAGTTGAAGAAG	TAACGCATTAACCACACACCA	**	position 35.01cM			6.98	TAG 24 × GPBD 4
142	12	hundred seed weight	SW	05	4.59	GM1955	CACACTCTGTCCCCACCATAG	TAACCGCAAGATTCCAAAGAA	GM1007	TCGCGAATAACGAAGAAAGAA	ATTCCACTGACGTTGTTCCTG	**	position 65.21cM			8.06	TAG 24 × GPBD 4
144	12	hundred seed weight	SW	05	3.52	Seq11C08	GTGATTGGTTAGCCTGATTAAAA	TGTTTGGAAAGGAAAATGGA	TC6E01	CTCCCTCGCTTCCTCTTTCT	ACGCATTAACCACACACCAA	**	position 87.81cM			8.08	TAG 24 × GPBD 4
146	12	hundred seed weight	SW	15	2.73	GM2009	CAAACGCATACACCCCATAAC	TTTGGTTCTCGTTTGTGTTTT	GM1536	AAAGCCCTGAAAAGAAAGCAG	TATGCATTTGCAGGTTCTGGT	**	position 2.01cM			6.17	TAG 24 × GPBD 4
147	12	hundred seed weight	SW	13	2.99	ahFAD2A	GATTACTGATTATTGACTT	CCAACCCAAACCTTTCAGAG	TC5D06	GAAATTTTAGTTTTCAGCACAGCA	TTTTCCCCTCTTAAATTTTCTCG	**	position 8.01cM			9.140000000000001	TAG 24 × GPBD 4
158	14	Seed weight	SW	A03
159	14	Seed weight	SW	A03										57 (7,049,674–7,051,562)	bHLH transcription factor
166	14	Seed weight	SW	A03										32899449
167	14	Seed weight	SW	A03										77873602
168	14	Seed weight	SW	A08										125205859
169	14	Seed weight	SW	A10										126123429
170	14	Seed weight	SW	A10										73212601
171	14	Seed weight	SW	B03										102775128
172	14	Seed weight	SW	B03										12902738
173	14	Seed weight	SW	B03										77873602
174	14	Seed weight	SW	B03										101450691
175	14	Seed weight	SW	B03										30245701
176	14	Seed weight	SW	B03										33322951
177	14	Seed weight	SW	B03										36966529
178	14	Seed weight	SW	B08										37048415
179	14	Seed weight	SW	B08										37682314
180	14	Seed weight	SW	B08										43150535
181	14	Seed weight	SW	B08										43468927
182	14	Seed weight	SW	B08										56505037			..

## Sheet: YP
NO.	ref. No.	Trait	Trait Abbr.	Linkage group	LOD	Left Marker	Forword Sequence	Reverse Sequence	Right Marker	Forword Sequence	Reverse Sequence	Physical Intervals	Position	Start	End	Marker R2	Map Name
107	10	yield per plant	YP	10	2.85	TC7C06	GGCAGGGGAATAAAACTACTAACT	TTTTCCTTCCTTCTCCTTTGTC	AhTE0372	GCAATTTGGCATAGCCTCTC	CGTATTGACAAGGGTTCCGT	Arahy.16:2107645-6776192 | Arahy.06:13223796-16457749	position 27cM			8.31	79266（P1）×D893（P2）
134	12	yield per plant	YP	10	3.47	TC3H07	CAATGGGAGGCAAATCAAGT	GCCAAATGGTTCCTTCTCAA	TC4D09	TTGTGCTCTGCTCTTGGTTG	CTTGCTGGAGGAAACACACA	Arahy.16:16836027-141668600	position 91.21cM			9.119999999999999	TAG 24 × GPBD 4
78	9	yield per plant	YP	14	3.85	PMc297	ATGCACCTGCAAGTGAAGAG	TCAAGGATGCAGCAAGACAC	GC-86	CTCCGTTGCTCTTCTGAAC	GATCAAGCACTTCAGACAATGG	Arahy.14:21963475-82294877	position 0.01cM			7.09	Zheng 8903×Yuhua 4
110	10	yield per plant	YP	07	2.58	gi832	GCCACTTTATTCTAAGCACTCC	AAGAGACCACACGCTCACA	TC4H07	CCTCCGTTGCTCTTCTGAAC	GATCAAGCACTTCAGACAATGG	Arahy.14:21963475-82294862	position 47cM			8.109999999999999	79266（P1）×D893（P2）
9	2	yield per plant	YP	15	**	IPAHM103	GCATTCACCACCATAGTCCA	TCCTCTGACTTTCCTCCATCA	GM1954	GAGGAGTGTGAGGTTCTGACG	TGGTTCATTGCATTTGCATAC	Arahy.13:140577593-143608633	position 14.51cM			**	TAG 24 × GPBD 4
131	12	yield per plant	YP	15	10.67	IPAHM103	GCATTCACCACCATAGTCCA	TCCTCTGACTTTCCTCCATCA	GM1954	GAGGAGTGTGAGGTTCTGACG	TGGTTCATTGCATTTGCATAC	Arahy.13:140577593-143608633	position 14.51cM			15.06	TAG 24 × GPBD 4
26	4	pod yield per plant	YP	A02	4.18241	AhTE0465	TGCTGGAGATTCGTACATGC	TTCGAGAAAGCCTAAGCAAGA	AhTE0486	TGATTGGATCTCAATTCCCA	TTTGATCGCTCTCTCTTTCTTTC	Arahy.12:1588719-5817620		0 cM	28.30cM	6.3629	TMV 2 × TMV 2-NLM
105	10	yield per plant	YP	02	3.08	RN17F12	TCATCACACTCCAAAAGCAC	GCAGGATTCAACACCAGTAGTAG	Ah3	TCGGAGAACAAGCACACATC	TTGCGCTCTTTCTCACACTC	Arahy.11:124555727-128975401 | Arahy.01:109824809-111072825	position 3cM			9.050000000000001	79266（P1）×D893（P2）
4	2	yield in kg per hectare	YP	06	**	PM377	ACGCTCACATGTTTGCTTTG	GCTCGATTTGATTTGGGTGA	TC1A01	TCAACGCGACACAAGAAGTC	GTCGGTAAATCCGACGAAAA	Arahy.06:103471687-103474676	position 0.01cM			**	TAG 24 × GPBD 4
5	2	yield per plant	YP	06	**	PM377	ACGCTCACATGTTTGCTTTG	GCTCGATTTGATTTGGGTGA	TC1A01	TCAACGCGACACAAGAAGTC	GTCGGTAAATCCGACGAAAA	Arahy.06:103471687-103474676	position 0.01cM			**	TAG 24 × GPBD 4
128	12	yield per plant	YP	06	6.49	PM377	ACGCTCACATGTTTGCTTTG	GCTCGATTTGATTTGGGTGA	TC1A01	TCAACGCGACACAAGAAGTC	GTCGGTAAATCCGACGAAAA	Arahy.06:103471687-103474676	position 0.01cM			9.73	TAG 24 × GPBD 4
138	12	yield in kg per hectare	YP	06	3.24	PM377	ACGCTCACATGTTTGCTTTG	GCTCGATTTGATTTGGGTGA	TC1A01	TCAACGCGACACAAGAAGTC	GTCGGTAAATCCGACGAAAA	Arahy.06:103471687-103474676	position 0.01cM			4.69	TAG 24 × GPBD 4
13	2	yield in kg per hectare	YP	05	**	GM633	CAAAGTTTGCAGTGATTTTGTTG	AAATTTTCAGGTAAATCATTCTT	PM179	CTGATGCATGTTTAGCACACTT	TGAGTTGTGACGGCTTGTGT	Arahy.05:47955696-84171615		70.41cM	71.51cM	**	TAG 24 × GPBD 4
139	12	yield in kg per hectare	YP	05	3.03	GM633	CAAAGTTTGCAGTGATTTTGTTG	AAATTTTCAGGTAAATCATTCTT	PM179	CTGATGCATGTTTAGCACACTT	TGAGTTGTGACGGCTTGTGT	Arahy.05:47955696-84171615	position 75.41cM			4.58	TAG 24 × GPBD 4
19	3	pod weight per plant	YP	07	**	PM375	CGGCAACAGTTTTGATGGTT	GAAAAATATGCCGCCGTTG	GM1867	GAGCAGACATGGTTGAATGGT	CACCTCAACGAAGAACTCAGC	Arahy.04:7674065-103370528	position 25.1cM			**	RIL-1 (TAG 24 9 ICGV 86031), RIL-2 (ICGS
11	2	yield per plant	YP	07	**	GM1062	AAGAAAAGGAGGCATGAGAGG	TTTCAATTGGGCTTCATCATC	GM2638	ATGCTCTCAGTTCTTGCCTGA	CAGACATAACAGTCAGTTTCACC	Arahy.04:124825552-126595319		56.11cM	60.11cM	**	TAG 24 × GPBD 4
130	12	yield per plant	YP	07	2.51	GM1062	AAGAAAAGGAGGCATGAGAGG	TTTCAATTGGGCTTCATCATC	GM2638	ATGCTCTCAGTTCTTGCCTGA	CAGACATAACAGTCAGTTTCACC	Arahy.04:124825552-126595319		56.11c M	60.11cM	5.06	TAG 24 × GPBD 4
7	2	yield per plant	YP	06	**	GM1097	CGTTTGGCAATACCTGTGTTT	CCTCTTCCTCATCATCATCATC	TC7C06	GGCAGGGGAATAAAACTACTAACT	TTTTCCTTCCTTCTCCTTTGTC	**	position 22.11cM			**	TAG 24 × GPBD 4
8	2	yield in kg per hectare	YP	15	**	GM1536	AAAGCCCTGAAAAGAAAGCAG	TATGCATTTGCAGGTTCTGGT	GM2301	GTAACCACAGCTGGCATGAAC	TCTTCAAGAACCCACCAACAC	**	position 12.51cM			**	TAG 24 × GPBD 4
10	2	yield per plant	YP	14	**	GM1386	GCAGCTGAATTTGGATAGTGG	TTGTTCCAACACGTGTCACTC	GM1162	CAAACAAAACAACCAAAACCTG	GCCATCTCCAAGACACAAAAC	**	position 15.11cM			**	TAG 24 × GPBD 4
17	3	pod weight per plant	YP	05	**	GM630	CAGCAATTCAGCAAACTAATGAA	TCCTCCCACGTCCTTTTATTT	TC6E01	CTCCCTCGCTTCCTCTTTCT	ACGCATTAACCACACACCAA	**	position 39.2cM			**	RIL-1 (TAG 24 9 ICGV 86031), RIL-2 (ICGS
21	3	pod weight per plant	YP	10	**	TC9F04	CCTAAACAACGACAAACACTCA	AAGCACAACACAGAACCCTAAA	TC4D09	TTGTGCTCTGCTCTTGGTTG	CTTGCTGGAGGAAACACACA	**	position 16.5cM			**	RIL-1 (TAG 24 9 ICGV 86031), RIL-2 (ICGS
22	3	pod weight per plant	YP	16	**	GM2050	CATGATCAAGAGAAGTTGAATCG	TTCTTGTTTGAATTGCCCTAA	GM1494	CTTCGAAGAAAAGTGCATCG	GAAGACAGAAGACGAAGAGCGTA	**	position 39.0cM			**	RIL-1 (TAG 24 9 ICGV 86031), RIL-2 (ICGS
27	4	pod yield per plant	YP	B01	4.87	AhTE0121	CTGGCAATACGCCCCAAG	AAAACTGCATTGTTGAAATTGG	AhTE0313	TGCAGTTATAGTTTGTGCAGTTTC	AGGTTGAATGACTGAGGCATATT	**		27.48cM	35.56cM	5.09	TMV 2 × TMV 2-NLM
28	4	pod yield per plant	YP	A03	4.39	AhTE0357	GCCTCCCCCAGAAAGTTATC	CACATGCTTGCATCTCCAAC	AhTE0050	TTGAATGGGCTCAATTCCTT	CAAATGTTTCAAGTTCTCTCCTCA	**		0cM	17.52cM	4.85	TMV 2 × TMV 2-NLM
29	4	pod yield per plant	YP	B09	4.8	AhTE0254	CTTTCTTTCTATTCGTGCCAAAA	TTAAAGATCTGTAGCTGGCCAAA	AhTE0010	GCCGTGTCATTCCACAAAG	TGGACAATGCTGTTTGTCGT	**		33.54cM	49.53cM	2.78	TMV 2 × TMV 2-NLM
30	4	pod yield per plant	YP	A01	2.75	AhTE0233	CAGCATATTGGCTGATCAACTT	CTGATGCCATATGTGTGAAGGT	AhTE0678	CATTTTCTTTTTCTTTATGACCG	AGGGAGCATACCCACATACA	**		0cM	7.21cM	2.68	TMV 2 × TMV 2-NLM
31	4	pod yield per plant	YP	B09	4.82	AhTE0010	GCCGTGTCATTCCACAAAG	TGGACAATGCTGTTTGTCGT	AhTE0437	TGGCTTTTGGGTGTGTATGA	GCCACGAGAGAATCCAAAAA	**		49.53cM	66.54cM	2.24	TMV 2 × TMV 2-NLM
80	9	yield per plant	YP	03	3.58	EM-58	GGGCTACGACGGAAGGAAGA	AGCGATAGTGGCTGGAACGAA	GW-263	TTGCTACTAAGCCGAAAATGAA	CTTGAAATTAACACATATGCACACA	**	position 20.87cM			6.24	Zheng 8903×Yuhua 4
103	10	yield per plant	YP	07	2.62	AhTE1003	TTTTAGCAGCATCTCATTTATGTCA	CTTCAAATCAAATCAAGCCCT	GM2637	ATGCTCTCAGTTCTTGCCTGA	AAGGAGCCAGCTAGCTACATAGT	**	position 66cM			8.539999999999999	79266（P1）×D893（P2）
104	10	yield per plant	YP	14	2.96	ARS376	TCTCTTTCTTTTCCTCATTCTCTCA	CCACAGCCATAGCAGCAGAG	Seq4G02	TCAACTTTGGCTGCTTCCTT	TCAACCGTTTTTCACTTCCA	**	position 32cM			11.57	79266（P1）×D893（P2）
106	10	yield per plant	YP	17	6.33	Seq3D09	TTCACCCGTACAAACCAGTG	CCTCGGCAGATCTGGAGTAA	ARS535-1	CCCTCCTTTGTTTCCCAGA	GCTCGATGCTGTCGTCAA	**	position 0cM			16.77	79266（P1）×D893（P2）
108	10	yield per plant	YP	14	4.12	AHGS2635	TCTTGCTGATGAAATGCCTG	ATTAATATGGCGCCAAAACG	AhTE0915	TCCATCATCCAAAGGTCAAA	AAAGCGGTGAAAATAAAAGCA	**	position 13cM			12.77	79266（P1）×D893（P2）
109	10	yield per plant	YP	14	6.09	ARS376	TCTCTTTCTTTTCCTCATTCTCTCA	CCACAGCCATAGCAGCAGAG	Seq4G02	TCAACTTTGGCTGCTTCCTT	TCAACCGTTTTTCACTTCCA	**	position 29cM			19.99	79266（P1）×D893（P2）
111	10	yield per plant	YP	14	2.7	ARS376	TCTCTTTCTTTTCCTCATTCTCTCA	CCACAGCCATAGCAGCAGAG	Seq4G02	TCAACTTTGGCTGCTTCCTT	TCAACCGTTTTTCACTTCCA	**	position 30cM			13.03	79266（P1）×D893（P2）
129	12	yield per plant	YP	06	3.45	GM1097	CGTTTGGCAATACCTGTGTTT	CCTCTTCCTCATCATCATCATC	TC7C06	GGCAGGGGAATAAAACTACTAACT	TTTTCCTTCCTTCTCCTTTGTC	**	position 22.11cM			5.93	TAG 24 × GPBD 4
132	12	yield per plant	YP	03	2.78	TC7E04	GAAGGACCCCATCTATTCAAA	TCCGATTTCTCTCTCTCTCTCTC	GM2691	GAGAAGCTCGAATCCGTGTAA	TTGCCTGCTTCTTCTCTTCAC	**	position 0.01cM			7.2	TAG 24 × GPBD 4
133	12	yield per plant	YP	10	4.6	PM137	AACCAATTCAACAAACCCAGT	GAAGATGGATGAAAACGGATG	GM670	AGAGTCTCGTGCTAATAACGTGT	TGGATAACCCATTTTCTATGTTG	**	position 68.91cM			6.85	TAG 24 × GPBD 4
135	12	yield per plant	YP	14	5.86	GM1386	GCAGCTGAATTTGGATAGTGG	TTGTTCCAACACGTGTCACTC	GM1162	CAAACAAAACAACCAAAACCTG	GCCATCTCCAAGACACAAAAC	**	position 15.11cM			13.56	TAG 24 × GPBD 4
136	12	yield per plant	YP	03	3.24	GM2215	GAAATCGGAGTCGGAGAGGT	TCCCCTTCTTTCTTCGTTCTT	Seq13E06	TGGCAATTTATTGATGCAGG	GTCACGTAATTGGATGCACG	**	position 145.71cM			8.5	TAG 24 × GPBD 4
137	12	yield in kg per hectare	YP	15	2.81	GM1536	AAAGCCCTGAAAAGAAAGCAG	TATGCATTTGCAGGTTCTGGT	GM2301	GTAACCACAGCTGGCATGAAC	TCTTCAAGAACCCACCAACAC	**	position 12.51cM			4.17	TAG 24 × GPBD 4
183	15	Pod weight per plant	YP	**	**	PM377	ACGCTCACATGTTTGCTTTG	GCTCGATTTGATTTGGGTGA	PM377	ACGCTCACATGTTTGCTTTG	GCTCGATTTGATTTGGGTGA	**		84833185
184	15	Pod weight per plant	YP	LK14	16	TC3G05	GATCCCAAGTCTCCAGAGGA	AACAACAAGGAGGCAGAGGA	TC3G05	GATCCCAAGTCTCCAGAGGA	AACAACAAGGAGGCAGAGGA	**		89563542
