# Supplementary material for: GWAS Discovery of Candidate Genes for Yield-Related Traits in Peanut and Support from Earlier QTL Mapping Studies
Source: Genes (Basel). 2019 Oct 12;10(10):803. doi: 10.3390/genes10100803 (PMC6826990; doi:10.3390/genes10100803)
Supplement: Supplementary file 1 [file genes-10-00803-s001.zip › Table S9.xlsx]

## Sheet: 36 CAGs
Table S9. Information on 36 candidate genes that are identified, by the present GWAS study, to be associated with yield traits SW, YP and PW and are at the same time co-localised with earlier identified QTLs.
ID	Souce	Chr.	Start	End	Peak SNP	Position	Symbol	Description	KEGG_A_class	KEGG_B_class	KEGG Pathway	K_ID	GO Component	GO Function	GO Process
arahy.7FT54I	GWAS/QTL	Arahy.05	75139063	75140643	rs2675	75058945	LACS6	PREDICTED: floral homeotic protein AGAMOUS-like [Arachis ipaensis]	Metabolism;Cellular Processes	Transport and catabolism;Lipid metabolism;Global and overview maps	ko01100//Metabolic pathways;ko04146//Peroxisome;ko01212//Fatty acid metabolism;ko00071//Fatty acid degradation;ko00061//Fatty acid biosynthesis	K01897	**	**	**
arahy.A6MV6T	GWAS/QTL	Arahy.05	63087360	63088429	rs2560	63009987	RNR1	PREDICTED: ribonucleoside-diphosphate reductase large subunit-like isoform X2 [Zea mays]	Metabolism	Nucleotide metabolism;Metabolism of other amino acids;Global and overview maps	ko01100//Metabolic pathways;ko00230//Purine metabolism;ko00240//Pyrimidine metabolism;ko00480//Glutathione metabolism	K10807	GO:0044464//cell part;GO:0005622//intracellular;GO:0005623//cell;GO:0044424//intracellular part;GO:0044444//cytoplasmic part;GO:0005737//cytoplasm	**	GO:0019637//organophosphate metabolic process;GO:0044248//cellular catabolic process;GO:0006796//phosphate**containing compound metabolic process;GO:0030163//protein catabolic process;GO:0006753//nucleoside phosphate metabolic process;GO:0043170//macromolecule metabolic process;GO:0006793//phosphorus metabolic process;GO:0009059//macromolecule biosynthetic process;GO:0071704//organic substance me…
arahy.1NMA8N	GWAS/QTL	Arahy.05	70698797	70701638	rs2639	70800888	UPTG	PREDICTED: alpha-1,4-glucan-protein synthase [UDP-forming] [Arachis ipaensis]	Metabolism	Carbohydrate metabolism	ko00520//Amino sugar and nucleotide sugar metabolism	K13379	GO:0044422//organelle part;GO:0005840//ribosome;GO:0044464//cell part;GO:0043227//membrane**bounded organelle;GO:0071944//cell periphery;GO:0043231//intracellular membrane**bounded organelle;GO:0005622//intracellular;GO:0005794//Golgi apparatus;GO:0044424//intracellular part;GO:0030529//intracellular ribonucleoprotein complex;GO:1990904//ribonucleoprotein complex;GO:0043232//intracellular non**me…	GO:0003824//catalytic activity;GO:0016740//transferase activity;GO:0016853//isomerase activity	GO:0032502//developmental process;GO:0043170//macromolecule metabolic process;GO:0032501//multicellular organismal process;GO:0048229//gametophyte development;GO:0044238//primary metabolic process;GO:0044237//cellular metabolic process;GO:0009225//nucleotide**sugar metabolic process;GO:0044707//single**multicellular organism process;GO:1901360//organic cyclic compound metabolic process;GO:0030243…
arahy.RI9HIF	GWAS/QTL	Arahy.16	32863000	32884493	rs9411	32888295	NRT2.5	PREDICTED: high affinity nitrate transporter 2.5 [Vigna angularis]	Metabolism	Energy metabolism	ko00910//Nitrogen metabolism	K02575	**	**	**
arahy.T4811Q	GWAS/QTL	Arahy.05	54355882	54360503	rs2500	54266788	VTI12	PREDICTED: vesicle transport v-SNARE 12-like [Arachis duranensis]	Genetic Information Processing	Folding, sorting and degradation	ko04130//SNARE interactions in vesicular transport	K08493	GO:0016020//membrane	**	GO:0033036//macromolecule localization;GO:0008104//protein localization;GO:0071702//organic substance transport;GO:0070727//cellular macromolecule localization;GO:0006810//transport;GO:1902582//single**organism intracellular transport;GO:0051641//cellular localization;GO:0051179//localization;GO:0015031//protein transport;GO:0046907//intracellular transport;GO:0045184//establishment of protein lo…
arahy.KBV6L0	GWAS/QTL	Arahy.16	26962155	26963554	rs9380	26954799	PRL1	PREDICTED: protein pleiotropic regulatory locus 1 [Arachis duranensis]	Genetic Information Processing	Transcription	ko03040//Spliceosome	K12862	**	**	**
arahy.JMQ6FC	GWAS/QTL	Arahy.04	102307552	102308072	rs2123	102215951	**	PREDICTED: L10-interacting MYB domain-containing protein-like [Arachis duranensis]	**	**	**	**	**	**	**
arahy.Q2K3EA	GWAS/QTL	Arahy.04	102290482	102298110	rs2123	102215951	ETO1	PREDICTED: ethylene-overproduction protein 1-like [Arachis duranensis]	**	**	**	**	**	**	**
arahy.D7MP66	GWAS/QTL	Arahy.05	75140731	75142493	rs2675	75058945	AG1	PREDICTED: floral homeotic protein AGAMOUS-like [Arachis duranensis]	**	**	**	**	**	**	**
arahy.LH3A9J	GWAS/QTL	Arahy.05	82331562	82335773	rs2725	82267261	**	BSD domain protein [Medicago truncatula]	**	**	**	**	**	**	**
arahy.J02DSU	GWAS/QTL	Arahy.05	70899453	71001118	rs2639	70800888	**	PREDICTED: signal transducer and activator of transcription A-like [Arachis ipaensis]	**	**	**	**	**	**	**
arahy.V7ESBJ	GWAS/QTL	Arahy.05	75000015	75002112	rs2675	75058945	**	PREDICTED: general transcriptional corepressor trfA-like [Arachis duranensis]	**	**	**	**	**	**	**
arahy.71GWZM	GWAS/QTL	Arahy.05	54294908	54295561	rs2500	54266788	**	probable membrane-associated kinase regulator 6 [Cajanus cajan]	**	**	**	**	**	**	**
arahy.NM6FQB	GWAS/QTL	Arahy.05	82189746	82190630	rs2725	82267261	**	calcium-dependent lipid-binding-like protein [Medicago truncatula]	**	**	**	**	**	**	**
arahy.AVNN4W	GWAS/QTL	Arahy.05	82187048	82187604	rs2725	82267261	**	PREDICTED: synaptotagmin-5-like isoform X4 [Lupinus angustifolius]	**	**	**	**	**	**	**
arahy.Y4GE00	GWAS/QTL	Arahy.16	26931428	26934047	rs9380	26954799	LSH3	PREDICTED: protein LIGHT-DEPENDENT SHORT HYPOCOTYLS 4-like [Arachis ipaensis]	**	**	**	**	GO:0043231//intracellular membrane**bounded organelle;GO:0043229//intracellular organelle;GO:0043226//organelle;GO:0043227//membrane**bounded organelle;GO:0044424//intracellular part;GO:0044464//cell part;GO:0005622//intracellular;GO:0005623//cell	**	GO:0048507//meristem development;GO:0032502//developmental process;GO:0000003//reproduction;GO:0044707//single**multicellular organism process;GO:0009888//tissue development;GO:0007275//multicellular organism development;GO:0022414//reproductive process;GO:0044699//single**organism process;GO:0032501//multicellular organismal process;GO:0009798//axis specification;GO:0010073//meristem maintenance…
arahy.SDZN59	GWAS/QTL	Arahy.16	38954413	38955421	rs9432	38878752	CNR8	PREDICTED: cell number regulator 8 [Arachis duranensis]	**	**	**	**	**	**	**
arahy.HCD6SP	GWAS/QTL	Arahy.16	32841098	32841533	rs9411	32888295	WDR91	PREDICTED: WD repeat-containing protein 91 homolog [Arachis ipaensis]	**	**	**	**	**	**	**
arahy.9BIX4A	GWAS/QTL	Arahy.16	32830712	32831494	rs9411	32888295	**	argininosuccinate lyase [Arabidopsis thaliana]	**	**	**	**	**	**	**
arahy.A3WBL0	GWAS/QTL	Arahy.16	26953982	26955085	rs9380	26954799	**	polyprotein, partial [Cajanus cajan]	**	**	**	**	**	**	**
arahy.KW19LS	GWAS/QTL	Arahy.16	38817860	38821373	rs9432	38878752	SBT5.4	PREDICTED: subtilisin-like protease SBT5.4 [Arachis ipaensis]	**	**	**	**	**	**	**
arahy.60591L	GWAS/QTL	Arahy.16	109576730	109577359	rs9906	109497037	**	PREDICTED: 54S ribosomal protein L51, mitochondrial-like [Arachis ipaensis]	**	**	**	**	**	**	**
arahy.84A022	GWAS/QTL	Arahy.16	133829094	133832716	rs10035	133839995	At2g19130	Serine/Threonine kinase, plant-type protein [Medicago truncatula]	**	**	**	**	**	**	**
arahy.V06H0G	GWAS/QTL	Arahy.16	133784726	133791050	rs10035	133839995	**	plant/MOJ10-14 protein [Medicago truncatula]	**	**	**	**	**	**	**
arahy.FC0UQU	GWAS/QTL	Arahy.16	38964151	38965836	rs9432	38878752	S1FA2	PREDICTED: DNA-binding protein S1FA-like [Arachis duranensis]	**	**	**	**	GO:0005623//cell;GO:0044424//intracellular part;GO:0043226//organelle;GO:0043227//membrane**bounded organelle;GO:0005622//intracellular;GO:0044464//cell part;GO:0043231//intracellular membrane**bounded organelle;GO:0043229//intracellular organelle	**	GO:0006807//nitrogen compound metabolic process;GO:0044271//cellular nitrogen compound biosynthetic process;GO:0008152//metabolic process;GO:0006139//nucleobase**containing compound metabolic process;GO:0010467//gene expression;GO:0016070//RNA metabolic process;GO:0006725//cellular aromatic compound metabolic process;GO:1901360//organic cyclic compound metabolic process;GO:0009987//cellular proce…
arahy.PY3JPZ	GWAS/QTL	Arahy.16	38829926	38832467	rs9432	38878752	**	PREDICTED: uncharacterized protein LOC107633951 [Arachis ipaensis]	**	**	**	**	**	**	**
arahy.C96CVE	GWAS/QTL	Arahy.16	133869710	133873775	rs10035	133839995	yciO	PREDICTED: yrdC domain-containing protein, mitochondrial [Cicer arietinum]	**	**	**	**	**	**	**
arahy.7GY2ZZ	GWAS/QTL	Arahy.16	133905445	133907510	rs10035	133839995	**	PREDICTED: B2 protein isoform X2 [Arachis ipaensis]	**	**	**	**	**	**	**
arahy.A4HJXM	GWAS/QTL	Arahy.16	133818088	133819041	rs10035	133839995	FLA21	BnaA04g10700D [Brassica napus]	**	**	**	**	**	**	**
arahy.QZI7QE	GWAS/QTL	Arahy.16	133740388	133741594	rs10035	133839995	ZIP7	PREDICTED: fe(2+) transport protein 1-like [Arachis ipaensis]	**	**	**	**	GO:0016020//membrane	**	GO:0044699//single**organism process;GO:0006812//cation transport;GO:0006810//transport;GO:0051234//establishment of localization;GO:0044763//single**organism cellular process;GO:0009987//cellular process;GO:0006811//ion transport;GO:0044765//single**organism transport;GO:1902578//single**organism localization;GO:0030001//metal ion transport;GO:0051179//localization
arahy.7B5I5W	GWAS/QTL	Arahy.16	26820705	26825499	rs9379	26887159	PUB3	PREDICTED: U-box domain-containing protein 3 isoform X1 [Arachis ipaensis]	**	**	**	**	**	**	**
arahy.05RLXM	GWAS/QTL	Arahy.16	38958588	38959751	rs9432	38878752	CNR8	PREDICTED: cell number regulator 8 [Arachis duranensis]	**	**	**	**	**	**	**
arahy.N88R54	GWAS/QTL	Arahy.16	32907825	32908927	rs9411	32888295	**	PREDICTED: sodium/hydrogen exchanger 3-like [Arachis duranensis]	**	**	**	**	**	**	**
arahy.AA3MKH	GWAS/QTL	Arahy.16	133817942	133826636	rs10035	133839995	**	slc44a2 [Gossypium arboreum]	**	**	**	**	**	**	**
arahy.K0A92D	GWAS/QTL	Arahy.16	38842503	38842848	rs9432	38878752	**	DDE_4 domain-containing protein, partial [Cephalotus follicularis]	**	**	**	**	**	**	**
arahy.H97NC3	GWAS/QTL	Arahy.16	26958597	26960958	rs9380	26954799	NTF6	PREDICTED: mitogen-activated protein kinase 13-like [Arachis duranensis]	**	**	**	**	**	**	**

## Sheet: 36CAGs-GO
GO ID	Description	out (6)	All (12101)	p.value	p.adjust	Genes
GO:0009799	specification of symmetry	1	6	0.00297189	0.145592	arahy.Y4GE00
GO:0009943	adaxial/abaxial axis specification	1	7	0.00346649	0.145592	arahy.Y4GE00
GO:0009955	adaxial/abaxial pattern specification	1	7	0.00346649	0.145592	arahy.Y4GE00
GO:0009225	nucleotide-sugar metabolic process	1	12	0.00593641	0.151222	arahy.1NMA8N
GO:0009798	axis specification	1	13	0.00642979	0.151222	arahy.Y4GE00
GO:0009933	meristem structural organization	1	17	0.00840124	0.151222	arahy.Y4GE00
GO:0048532	anatomical structure arrangement	1	17	0.00840124	0.151222	arahy.Y4GE00
GO:0010038	response to metal ion	2	352	0.0117119	0.184463	arahy.1NMA8N;arahy.A6MV6T
GO:0010073	meristem maintenance	1	27	0.0133156	0.186418	arahy.Y4GE00
GO:0010035	response to inorganic substance	2	422	0.01658	0.205348	arahy.1NMA8N;arahy.A6MV6T
GO:0006006	glucose metabolic process	1	39	0.019186	0.205348	arahy.A6MV6T
GO:0009142	nucleoside triphosphate biosynthetic process	1	44	0.0216235	0.205348	arahy.A6MV6T
GO:0009141	nucleoside triphosphate metabolic process	1	46	0.022597	0.205348	arahy.A6MV6T
GO:0005975	carbohydrate metabolic process	2	510	0.0237531	0.205348	arahy.1NMA8N;arahy.A6MV6T
GO:0030243	cellulose metabolic process	1	53	0.0259981	0.205348	arahy.1NMA8N
GO:0003002	regionalization	1	63	0.0308396	0.205348	arahy.Y4GE00
GO:0006260	DNA replication	1	68	0.0332529	0.205348	arahy.A6MV6T
GO:0007389	pattern specification process	1	69	0.0337349	0.205348	arahy.Y4GE00
GO:0048507	meristem development	1	75	0.036623	0.205348	arahy.Y4GE00
GO:0019318	hexose metabolic process	1	76	0.0371036	0.205348	arahy.A6MV6T
GO:0051273	beta-glucan metabolic process	1	79	0.0385444	0.205348	arahy.1NMA8N
GO:0006605	protein targeting	1	80	0.0390242	0.205348	arahy.T4811Q
GO:0005996	monosaccharide metabolic process	1	103	0.0500058	0.205348	arahy.A6MV6T
GO:0006886	intracellular protein transport	1	103	0.0500058	0.205348	arahy.T4811Q
GO:0034613	cellular protein localization	1	111	0.0538009	0.205348	arahy.T4811Q
GO:0070727	cellular macromolecule localization	1	111	0.0538009	0.205348	arahy.T4811Q
GO:0034654	nucleobase-containing compound biosynthetic process	2	804	0.0552884	0.205348	arahy.A6MV6T;arahy.FC0UQU
GO:0007275	multicellular organism development	2	815	0.0566712	0.205348	arahy.1NMA8N;arahy.Y4GE00
GO:0051603	proteolysis involved in cellular protein catabolic process	1	120	0.0580552	0.205348	arahy.A6MV6T
GO:1902582	single-organism intracellular transport	1	121	0.0585269	0.205348	arahy.T4811Q
GO:0030163	protein catabolic process	1	122	0.0589984	0.205348	arahy.A6MV6T
GO:0044257	cellular protein catabolic process	1	122	0.0589984	0.205348	arahy.A6MV6T
GO:0006139	nucleobase-containing compound metabolic process	3	2021	0.0625717	0.205348	arahy.1NMA8N;arahy.A6MV6T;arahy.FC0UQU
GO:0006073	cellular glucan metabolic process	1	134	0.0646414	0.205348	arahy.1NMA8N
GO:0044265	cellular macromolecule catabolic process	1	135	0.0651104	0.205348	arahy.A6MV6T
GO:1901293	nucleoside phosphate biosynthetic process	1	135	0.0651104	0.205348	arahy.A6MV6T
GO:0044707	single-multicellular organism process	2	884	0.0656446	0.205348	arahy.1NMA8N;arahy.Y4GE00
GO:0018130	heterocycle biosynthetic process	2	901	0.0679324	0.205348	arahy.A6MV6T;arahy.FC0UQU
GO:0032501	multicellular organismal process	2	919	0.070387	0.205348	arahy.1NMA8N;arahy.Y4GE00
GO:0090407	organophosphate biosynthetic process	1	149	0.0716554	0.205348	arahy.A6MV6T
GO:0044264	cellular polysaccharide metabolic process	1	151	0.0725873	0.205348	arahy.1NMA8N
GO:0019438	aromatic compound biosynthetic process	2	946	0.0741295	0.205348	arahy.A6MV6T;arahy.FC0UQU
GO:1901362	organic cyclic compound biosynthetic process	2	953	0.0751115	0.205348	arahy.A6MV6T;arahy.FC0UQU
GO:0046483	heterocycle metabolic process	3	2196	0.0774013	0.205348	arahy.1NMA8N;arahy.A6MV6T;arahy.FC0UQU
GO:0034645	cellular macromolecule biosynthetic process	2	976	0.0783715	0.205348	arahy.A6MV6T;arahy.FC0UQU
GO:0009888	tissue development	1	170	0.0814013	0.205348	arahy.Y4GE00
GO:0009059	macromolecule biosynthetic process	2	1015	0.0840136	0.205348	arahy.A6MV6T;arahy.FC0UQU
GO:0044042	glucan metabolic process	1	176	0.0841701	0.205348	arahy.1NMA8N
GO:0006725	cellular aromatic compound metabolic process	3	2302	0.0871966	0.205348	arahy.1NMA8N;arahy.A6MV6T;arahy.FC0UQU
GO:0034641	cellular nitrogen compound metabolic process	3	2314	0.0883436	0.205348	arahy.1NMA8N;arahy.A6MV6T;arahy.FC0UQU
GO:1901360	organic cyclic compound metabolic process	3	2334	0.0902725	0.205348	arahy.1NMA8N;arahy.A6MV6T;arahy.FC0UQU
GO:0030001	metal ion transport	1	191	0.0910618	0.205348	arahy.QZI7QE
GO:0044765	single-organism transport	2	1068	0.0919033	0.205348	arahy.QZI7QE;arahy.T4811Q
GO:0046907	intracellular transport	1	193	0.0919774	0.205348	arahy.T4811Q
GO:1902578	single-organism localization	2	1073	0.0926604	0.205348	arahy.QZI7QE;arahy.T4811Q
GO:0048229	gametophyte development	1	195	0.0928922	0.205348	arahy.1NMA8N
GO:0044767	single-organism developmental process	2	1077	0.0932676	0.205348	arahy.1NMA8N;arahy.Y4GE00
GO:0009057	macromolecule catabolic process	1	205	0.097455	0.205348	arahy.A6MV6T
GO:0071554	cell wall organization or biogenesis	1	206	0.0979102	0.205348	arahy.1NMA8N
GO:0044262	cellular carbohydrate metabolic process	1	208	0.09882	0.205348	arahy.1NMA8N
GO:0044271	cellular nitrogen compound biosynthetic process	2	1117	0.0994147	0.205348	arahy.A6MV6T;arahy.FC0UQU
GO:0051649	establishment of localization in cell	1	215	0.101999	0.207287	arahy.T4811Q
GO:0051641	cellular localization	1	226	0.106974	0.213949	arahy.T4811Q
GO:0015031	protein transport	1	235	0.111029	0.217928	arahy.T4811Q
GO:0042221	response to chemical	2	1199	0.112423	0.217928	arahy.1NMA8N;arahy.A6MV6T
GO:0044723	single-organism carbohydrate metabolic process	1	246	0.115963	0.221383	arahy.A6MV6T
GO:0006807	nitrogen compound metabolic process	3	2621	0.120261	0.226162	arahy.1NMA8N;arahy.A6MV6T;arahy.FC0UQU
GO:0005976	polysaccharide metabolic process	1	266	0.124875	0.231387	arahy.1NMA8N
GO:0090304	nucleic acid metabolic process	2	1289	0.127285	0.232433	arahy.A6MV6T;arahy.FC0UQU
GO:0032502	developmental process	2	1328	0.1339	0.241021	arahy.1NMA8N;arahy.Y4GE00
GO:0006259	DNA metabolic process	1	310	0.14422	0.252733	arahy.A6MV6T
GO:0006810	transport	2	1390	0.14462	0.252733	arahy.QZI7QE;arahy.T4811Q
GO:0044699	single-organism process	5	6482	0.146425	0.252733	arahy.1NMA8N;arahy.A6MV6T;arahy.QZI7QE;arahy.T4811Q;arahy.Y4GE00
GO:0006812	cation transport	1	345	0.159352	0.271329	arahy.QZI7QE
GO:0044260	cellular macromolecule metabolic process	3	3010	0.167396	0.271908	arahy.1NMA8N;arahy.A6MV6T;arahy.FC0UQU
GO:0009653	anatomical structure morphogenesis	1	364	0.167473	0.271908	arahy.Y4GE00
GO:0045184	establishment of protein localization	1	365	0.167899	0.271908	arahy.T4811Q
GO:0006970	response to osmotic stress	1	366	0.168324	0.271908	arahy.1NMA8N
GO:0008104	protein localization	1	378	0.173415	0.276586	arahy.T4811Q
GO:1901576	organic substance biosynthetic process	2	1591	0.180881	0.284887	arahy.A6MV6T;arahy.FC0UQU
GO:0044249	cellular biosynthetic process	2	1610	0.184413	0.286865	arahy.A6MV6T;arahy.FC0UQU
GO:0033036	macromolecule localization	1	435	0.197243	0.30308	arahy.T4811Q
GO:0009058	biosynthetic process	2	1748	0.210528	0.319597	arahy.A6MV6T;arahy.FC0UQU
GO:0051234	establishment of localization	2	1785	0.217652	0.325162	arahy.QZI7QE;arahy.T4811Q
GO:0003006	developmental process involved in reproduction	1	494	0.221301	0.325162	arahy.Y4GE00
GO:0051179	localization	2	1812	0.22288	0.325162	arahy.QZI7QE;arahy.T4811Q
GO:0006508	proteolysis	1	502	0.224517	0.325162	arahy.A6MV6T
GO:0071702	organic substance transport	1	509	0.227321	0.325483	arahy.T4811Q
GO:0006996	organelle organization	1	528	0.234891	0.332542	arahy.A6MV6T
GO:0044711	single-organism biosynthetic process	1	550	0.243578	0.341009	arahy.A6MV6T
GO:0006811	ion transport	1	583	0.256454	0.351231	arahy.QZI7QE
GO:0022414	reproductive process	1	583	0.256454	0.351231	arahy.Y4GE00
GO:0000003	reproduction	1	597	0.261862	0.35478	arahy.Y4GE00
GO:0006351	transcription, DNA-templated	1	646	0.28053	0.370173	arahy.FC0UQU
GO:0097659	nucleic acid-templated transcription	1	646	0.28053	0.370173	arahy.FC0UQU
GO:0032774	RNA biosynthetic process	1	650	0.282037	0.370173	arahy.FC0UQU
GO:0009117	nucleotide metabolic process	1	672	0.290275	0.377058	arahy.A6MV6T
GO:0006753	nucleoside phosphate metabolic process	1	685	0.295106	0.379422	arahy.A6MV6T
GO:0044248	cellular catabolic process	1	715	0.30615	0.389645	arahy.A6MV6T
GO:0043170	macromolecule metabolic process	3	3997	0.313616	0.393273	arahy.1NMA8N;arahy.A6MV6T;arahy.FC0UQU
GO:0055086	nucleobase-containing small molecule metabolic process	1	740	0.315243	0.393273	arahy.A6MV6T
GO:1901135	carbohydrate derivative metabolic process	1	769	0.325666	0.402293	arahy.1NMA8N
GO:1901575	organic substance catabolic process	1	788	0.332423	0.406653	arahy.A6MV6T
GO:0019637	organophosphate metabolic process	1	803	0.337717	0.409157	arahy.A6MV6T
GO:0009056	catabolic process	1	824	0.34507	0.414085	arahy.A6MV6T
GO:0048856	anatomical structure development	1	868	0.360257	0.42823	arahy.Y4GE00
GO:0009628	response to abiotic stimulus	1	890	0.36774	0.433039	arahy.1NMA8N
GO:0016070	RNA metabolic process	1	952	0.388436	0.453175	arahy.FC0UQU
GO:0016043	cellular component organization	1	967	0.393357	0.454707	arahy.A6MV6T
GO:0071840	cellular component organization or biogenesis	1	1053	0.420941	0.482168	arahy.A6MV6T
GO:0050896	response to stimulus	2	2873	0.435993	0.494911	arahy.1NMA8N;arahy.A6MV6T
GO:0006950	response to stress	1	1337	0.504724	0.567814	arahy.1NMA8N
GO:0044238	primary metabolic process	3	5483	0.564767	0.62974	arahy.1NMA8N;arahy.A6MV6T;arahy.FC0UQU
GO:0044281	small molecule metabolic process	1	1723	0.6022	0.665589	arahy.A6MV6T
GO:0044267	cellular protein metabolic process	1	1777	0.614462	0.670587	arahy.A6MV6T
GO:0010467	gene expression	1	1790	0.617366	0.670587	arahy.FC0UQU
GO:0044237	cellular metabolic process	3	5858	0.626003	0.674157	arahy.1NMA8N;arahy.A6MV6T;arahy.FC0UQU
GO:0009987	cellular process	4	7871	0.647998	0.69193	arahy.1NMA8N;arahy.A6MV6T;arahy.FC0UQU;arahy.QZI7QE
GO:0071704	organic substance metabolic process	3	6053	0.656676	0.695304	arahy.1NMA8N;arahy.A6MV6T;arahy.FC0UQU
GO:0044763	single-organism cellular process	2	4283	0.688311	0.718046	arahy.A6MV6T;arahy.QZI7QE
GO:0019538	protein metabolic process	1	2143	0.689552	0.718046	arahy.A6MV6T
GO:0006796	phosphate-containing compound metabolic process	1	2238	0.706908	0.727061	arahy.A6MV6T
GO:0006793	phosphorus metabolic process	1	2254	0.70975	0.727061	arahy.A6MV6T
GO:0044710	single-organism metabolic process	1	3768	0.893429	0.90784	arahy.A6MV6T
GO:0008152	metabolic process	3	8954	0.956885	0.96454	arahy.1NMA8N;arahy.A6MV6T;arahy.FC0UQU
GO:0008150	biological_process	6	12101	1	1	arahy.1NMA8N;arahy.A6MV6T;arahy.FC0UQU;arahy.QZI7QE;arahy.T4811Q;arahy.Y4GE00

## Sheet: 36CAGs-pathways
KEGG_A_class	KEGG_B_class	Pathway	out (6)	All (13708)	Pvalue	Qvalue	Pathway ID	Genes	K_IDs
Organismal Systems	Endocrine system	Adipocytokine signaling pathway	1	32	0.0139275	0.150857	ko04920	arahy.7FT54I	K01897
Cellular Processes	Cell growth and death	Ferroptosis	1	43	0.0186775	0.150857	ko04216	arahy.7FT54I	K01897
Metabolism	Energy metabolism	Nitrogen metabolism	1	90	0.0387591	0.150857	ko00910	arahy.RI9HIF	K02575
Organismal Systems	Endocrine system	PPAR signaling pathway	1	112	0.0480406	0.150857	ko03320	arahy.7FT54I	K01897
Genetic Information Processing	Folding, sorting and degradation	SNARE interactions in vesicular transport	1	129	0.0551614	0.150857	ko04130	arahy.T4811Q	K08493
Metabolism	Lipid metabolism	Fatty acid biosynthesis	1	130	0.0555789	0.150857	ko00061	arahy.7FT54I	K01897
Cellular Processes	Transport and catabolism	Autophagy - yeast	1	130	0.0555789	0.150857	ko04138	arahy.T4811Q	K08493
Metabolism	Lipid metabolism	Fatty acid degradation	1	181	0.0766678	0.153521	ko00071	arahy.7FT54I	K01897
Organismal Systems	Environmental adaptation	Thermogenesis	1	207	0.087267	0.153521	ko04714	arahy.7FT54I	K01897
Metabolism	Global and overview maps	Fatty acid metabolism	1	212	0.0892936	0.153521	ko01212	arahy.7FT54I	K01897
Metabolism	Xenobiotics biodegradation and metabolism	Drug metabolism - other enzymes	1	231	0.0969607	0.153521	ko00983	arahy.A6MV6T	K10807
Cellular Processes	Cellular community - prokaryotes	Quorum sensing	1	231	0.0969607	0.153521	ko02024	arahy.7FT54I	K01897
Metabolism	Metabolism of other amino acids	Glutathione metabolism	1	259	0.108161	0.158082	ko00480	arahy.A6MV6T	K10807
Cellular Processes	Transport and catabolism	Peroxisome	1	309	0.127875	0.173544	ko04146	arahy.7FT54I	K01897
Metabolism	Carbohydrate metabolism	Amino sugar and nucleotide sugar metabolism	1	358	0.14684	0.185998	ko00520	arahy.1NMA8N	K13379
Metabolism	Nucleotide metabolism	Pyrimidine metabolism	1	398	0.162067	0.192454	ko00240	arahy.A6MV6T	K10807
Genetic Information Processing	Transcription	Spliceosome	1	456	0.183742	0.205358	ko03040	arahy.KBV6L0	K12862
Metabolism	Nucleotide metabolism	Purine metabolism	1	544	0.215735	0.22772	ko00230	arahy.A6MV6T	K10807
Metabolism	Global and overview maps	Metabolic pathways	2	5983	0.819188	0.819188	ko01100	arahy.7FT54I; arahy.A6MV6T	K01897+K10807
NOTE：KEGG enrichment of co-localized genes in peanut
